# Supplementary material for: 1-{4-[Bis(4-fluoro­phen­yl)meth­yl]piperazin-1-yl}ethanone
Source: Acta Crystallogr Sect E Struct Rep Online. 2012 Jun 27;68(Pt 7):o2237. doi: 10.1107/S1600536812028097 (PMC3394028; doi:10.1107/S1600536812028097)
Supplement: Supplementary file 1 [file e-68-o2237-sup1.cif]

##############################################################################
#                                                                            #
# This CIF contains the data in a paper accepted for publication in          #
# Acta Crystallographica Section E. It conforms to the requirements of       #
# Notes for Authors for Acta Crystallographica Section E, and has been       #
# peer reviewed under the auspices of the IUCr Commission on Journals.       #
#                                                                            #
# Full details of the Crystallographic Information File format               #
# are given in the paper "The Crystallographic Information File (CIF):       #
# a New Standard Archive File for Crystallography" by S. R. Hall, F. H.      #
# Allen and I. D. Brown [Acta Cryst. (1991), A47, 655-685].                  #
#                                                                            #
# The current version of the core CIF dictionary is obtainable from          #
# ftp://ftp.iucr.org/pub/cif_core.dic.                                       #
#                                                                            #
# Software is freely available for graphical display of the structure(s)     #
# in this CIF. For information consult the CIF software page                 #
# http://www.iucr.org/resources/cif/software.                                #
#                                                                            #
# This file may be used for bona fide research purposes within the           #
# scientific community so long as proper attribution is given to the journal # 
# article from which it was obtained.                                        #
#                                                                            #
##############################################################################
data_global
_audit_creation_method     SHELXL97
_journal_date_recd_electronic     2012-06-18
_journal_date_accepted     2012-06-20
_journal_name_full     'Acta Crystallographica, Section E'
_journal_year     2012
_journal_volume     68
_journal_issue      7
_journal_page_first     o2237
_journal_page_last     o2237
_journal_paper_category     QO
_journal_paper_doi     10.1107/S1600536812028097
_journal_coeditor_code     ZJ2086
_publ_contact_author_name     'Jasinski, Jerry P.'
_publ_contact_author_address
;
Department of Chemistry
Keene State College
229 Main Street
Keene
NH 03435
USA
;
_publ_contact_author_email     jjasinski@keene.edu
_publ_contact_author_fax     ?
_publ_contact_author_phone     '603 358-2563'
_publ_section_title
;
1-{4-[Bis(4-fluorophenyl)methyl]piperazin-1-yl}ethanone
;
loop_
    _publ_author_name
    _publ_author_address
    'Dayananda, A. S.'
;
Department of Studies in Chemistry
University of Mysore
Manasagangotri
Mysore 570 006
India
;
    'Yathirajan, H. S.'
;
Department of Studies in Chemistry
University of Mysore
Manasagangotri
Mysore 570 006
India
;
    'Keeley, Amanda C.'
;
Department of Chemistry
Keene State College
229 Main Street
Keene
NH 03435-2001
USA
;
    'Jasinski, Jerry P.'
;
Department of Chemistry
Keene State College
229 Main Street
Keene
NH 03435-2001
USA
;
data_I
_chemical_name_systematic
;
1-{4-[Bis(4-fluorophenyl)methyl]piperazin-1-yl}ethanone
;
_chemical_name_common     ?
_chemical_formula_moiety     'C19 H20 F2 N2 O'
_chemical_formula_sum     'C19 H20 F2 N2 O'
_chemical_formula_iupac     'C19 H20 F2 N2 O'
_chemical_formula_weight     330.37
_chemical_melting_point     ?
_symmetry_cell_setting     monoclinic
_symmetry_space_group_name_H-M     'P 21/n'
_symmetry_space_group_name_Hall     '-P 2yn'
loop_
    _symmetry_equiv_pos_as_xyz
    'x, y, z'
    '-x+1/2, y+1/2, -z+1/2'
    '-x, -y, -z'
    'x-1/2, -y-1/2, z-1/2'
_cell_length_a     10.1701(5)
_cell_length_b     16.5521(5)
_cell_length_c     11.1690(5)
_cell_angle_alpha     90.0
_cell_angle_beta     114.690(5)
_cell_angle_gamma     90.0
_cell_volume     1708.27(14)
_cell_formula_units_Z     4
_cell_measurement_reflns_used     4103
_cell_measurement_theta_min     4.3532
_cell_measurement_theta_max     71.2300
_cell_measurement_temperature     173(2)
_exptl_crystal_description     chunk
_exptl_crystal_colour     colourless
_exptl_crystal_size_max     0.48
_exptl_crystal_size_mid     0.32
_exptl_crystal_size_min     0.22
_exptl_crystal_density_diffrn     1.285
_exptl_crystal_density_meas     ?
_exptl_crystal_density_method     'not measured'
_exptl_crystal_F_000     696
_exptl_absorpt_coefficient_mu     0.788
_exptl_absorpt_correction_type     multi-scan
_exptl_absorpt_process_details     '(CrysAlis RED; Oxford Diffraction, 2010)'
_exptl_absorpt_correction_T_min     0.80221
_exptl_absorpt_correction_T_max     1.00000
_exptl_special_details
;
;
_diffrn_ambient_temperature     173(2)
_diffrn_radiation_type     CuK\a
_diffrn_radiation_wavelength     1.54178
_diffrn_radiation_source     'Enhance (Cu) X-ray Source'
_diffrn_radiation_monochromator     graphite
_diffrn_measurement_device_type     'Oxford Xcalibur Eos Gemini'
_diffrn_measurement_method     \w
_diffrn_detector_area_resol_mean     16.1500
_diffrn_reflns_number     10536
_diffrn_reflns_av_R_equivalents     0.0260
_diffrn_reflns_av_sigmaI/netI     0.0208
_diffrn_reflns_theta_min     4.95
_diffrn_reflns_theta_max     71.37
_diffrn_reflns_theta_full     67.50
_diffrn_measured_fraction_theta_max     0.994
_diffrn_measured_fraction_theta_full     1.000
_diffrn_reflns_limit_h_min     -12
_diffrn_reflns_limit_h_max     12
_diffrn_reflns_limit_k_min     -12
_diffrn_reflns_limit_k_max     20
_diffrn_reflns_limit_l_min     -13
_diffrn_reflns_limit_l_max     13
_refine_special_details
;
Refinement of <i>F</i>^2^ against ALL reflections. The weighted <i>R</i>-factor
<i>wR</i> and goodness of fit <i>S</i> are based on <i>F</i>^2^, conventional
<i>R</i>-factors <i>R</i> are based on <i>F</i>, with <i>F</i> set to zero for
negative <i>F</i>^2^. The threshold expression of <i>F</i>^2^ >
\s(<i>F</i>^2^) is used only for calculating <i>R</i>-factors(gt) <i>etc</i>.
and is not relevant to the choice of reflections for refinement.
<i>R</i>-factors based on <i>F</i>^2^ are statistically about twice as large
as those based on <i>F</i>, and <i>R</i>-factors based on ALL data will be
even larger.
;
_reflns_number_total     3297
_reflns_number_gt     2809
_reflns_threshold_expression     I>2\s(I)
_refine_ls_structure_factor_coef     Fsqd
_refine_ls_matrix_type     full
_refine_ls_R_factor_all     0.0612
_refine_ls_R_factor_gt     0.0535
_refine_ls_wR_factor_gt     0.1467
_refine_ls_wR_factor_ref     0.1546
_refine_ls_goodness_of_fit_ref     1.043
_refine_ls_restrained_S_all     1.043
_refine_ls_number_reflns     3297
_refine_ls_number_parameters     218
_refine_ls_number_restraints     0
_refine_ls_hydrogen_treatment     constr
_refine_ls_weighting_scheme     calc
_refine_ls_weighting_details
       'calc w = 1/[\s^2^(Fo^2^)+(0.0781P)^2^+0.7598P] where P=(Fo^2^+2Fc^2^)/3'
_atom_sites_solution_hydrogens     geom
_atom_sites_solution_primary     direct
_atom_sites_solution_secondary     difmap
_refine_ls_shift/su_max     0.000
_refine_ls_shift/su_mean     0.000
_refine_diff_density_max     0.408
_refine_diff_density_min     -0.337
_refine_ls_extinction_method     none
_refine_ls_extinction_coef     ?
loop_
    _atom_type_symbol
    _atom_type_description
    _atom_type_scat_dispersion_real
    _atom_type_scat_dispersion_imag
    _atom_type_scat_source
    'C' 'C' 0.0181 0.0091
                         'International Tables Vol C Tables 4.2.6.8 and 6.1.1.4'
    'H' 'H' 0.0000 0.0000
                         'International Tables Vol C Tables 4.2.6.8 and 6.1.1.4'
    'N' 'N' 0.0311 0.0180
                         'International Tables Vol C Tables 4.2.6.8 and 6.1.1.4'
    'O' 'O' 0.0492 0.0322
                         'International Tables Vol C Tables 4.2.6.8 and 6.1.1.4'
    'F' 'F' 0.0727 0.0534
                         'International Tables Vol C Tables 4.2.6.8 and 6.1.1.4'
_computing_data_collection     'CrysAlis PRO (Oxford Diffraction, 2010)'
_computing_cell_refinement     'CrysAlis PRO (Oxford Diffraction, 2010)'
_computing_data_reduction     'CrysAlis RED (Oxford Diffraction, 2010)'
_computing_structure_solution     'SHELXS97 (Sheldrick, 2008)'
_computing_structure_refinement     'SHELXL97 (Sheldrick, 2008)'
_computing_molecular_graphics     'SHELXTL (Sheldrick, 2008)'
_computing_publication_material     'SHELXTL (Sheldrick, 2008)'
loop_
    _atom_site_type_symbol
    _atom_site_label
    _atom_site_fract_x
    _atom_site_fract_y
    _atom_site_fract_z
    _atom_site_U_iso_or_equiv
    _atom_site_adp_type
    _atom_site_calc_flag
    _atom_site_refinement_flags
    _atom_site_occupancy
    _atom_site_symmetry_multiplicity
    _atom_site_disorder_assembly
    _atom_site_disorder_group
    F F1 0.5160(2) 0.80482(10) -0.24955(14) 0.0811(5) Uani d . 1 1 . .
    F F2 0.86017(18) 1.06144(9) 0.55722(15) 0.0788(5) Uani d . 1 1 . .
    O O1 0.29530(17) 0.50309(9) 0.41107(15) 0.0534(4) Uani d . 1 1 . .
    N N1 0.40533(18) 0.62266(10) 0.42534(15) 0.0410(4) Uani d . 1 1 . .
    N N2 0.48228(15) 0.75448(8) 0.30161(13) 0.0304(3) Uani d . 1 1 . .
    C C1 0.3741(3) 0.57161(13) 0.6169(2) 0.0520(5) Uani d . 1 1 . .
    H H1A 0.3212 0.5298 0.6371 0.078 Uiso calc R 1 1 . .
    H H1B 0.3382 0.6234 0.6280 0.078 Uiso calc R 1 1 . .
    H H1C 0.4749 0.5674 0.6752 0.078 Uiso calc R 1 1 . .
    C C2 0.3555(2) 0.56254(11) 0.47665(19) 0.0395(4) Uani d . 1 1 . .
    C C3 0.3933(2) 0.61611(12) 0.29096(19) 0.0465(5) Uani d . 1 1 . .
    H H3A 0.3142 0.5801 0.2406 0.056 Uiso calc R 1 1 . .
    H H3B 0.4819 0.5935 0.2922 0.056 Uiso calc R 1 1 . .
    C C4 0.3666(2) 0.69801(12) 0.22666(17) 0.0406(4) Uani d . 1 1 . .
    H H4A 0.3605 0.6930 0.1380 0.049 Uiso calc R 1 1 . .
    H H4B 0.2749 0.7189 0.2206 0.049 Uiso calc R 1 1 . .
    C C5 0.4817(2) 0.76336(11) 0.43201(17) 0.0363(4) Uani d . 1 1 . .
    H H5A 0.3886 0.7842 0.4222 0.044 Uiso calc R 1 1 . .
    H H5B 0.5555 0.8019 0.4835 0.044 Uiso calc R 1 1 . .
    C C6 0.5101(2) 0.68390(12) 0.50348(18) 0.0426(5) Uani d . 1 1 . .
    H H6A 0.6072 0.6658 0.5213 0.051 Uiso calc R 1 1 . .
    H H6B 0.5038 0.6909 0.5872 0.051 Uiso calc R 1 1 . .
    C C7 0.46380(18) 0.83174(11) 0.23205(16) 0.0333(4) Uani d . 1 1 . .
    H H7 0.3663 0.8519 0.2120 0.040 Uiso calc R 1 1 . .
    C C8 0.47860(19) 0.82157(11) 0.10209(17) 0.0356(4) Uani d . 1 1 . .
    C C9 0.5661(2) 0.76331(12) 0.0844(2) 0.0430(4) Uani d . 1 1 . .
    H H9 0.6165 0.7276 0.1526 0.052 Uiso calc R 1 1 . .
    C C10 0.5799(2) 0.75726(12) -0.0344(2) 0.0508(5) Uani d . 1 1 . .
    H H10 0.6388 0.7181 -0.0465 0.061 Uiso calc R 1 1 . .
    C C11 0.5044(3) 0.81058(13) -0.1324(2) 0.0522(5) Uani d . 1 1 . .
    C C12 0.4182(3) 0.86953(15) -0.1176(2) 0.0576(6) Uani d . 1 1 . .
    H H12 0.3689 0.9055 -0.1856 0.069 Uiso calc R 1 1 . .
    C C13 0.4060(2) 0.87437(13) 0.00127(19) 0.0472(5) Uani d . 1 1 . .
    H H13 0.3477 0.9141 0.0129 0.057 Uiso calc R 1 1 . .
    C C14 0.5726(2) 0.89431(11) 0.31739(16) 0.0349(4) Uani d . 1 1 . .
    C C15 0.5244(2) 0.96762(12) 0.34201(19) 0.0426(4) Uani d . 1 1 . .
    H H15 0.4259 0.9791 0.3044 0.051 Uiso calc R 1 1 . .
    C C16 0.6209(3) 1.02416(12) 0.4218(2) 0.0522(5) Uani d . 1 1 . .
    H H16 0.5883 1.0736 0.4384 0.063 Uiso calc R 1 1 . .
    C C17 0.7645(3) 1.00628(13) 0.4757(2) 0.0507(5) Uani d . 1 1 . .
    C C18 0.8181(2) 0.93527(13) 0.4525(2) 0.0496(5) Uani d . 1 1 . .
    H H18 0.9171 0.9251 0.4897 0.060 Uiso calc R 1 1 . .
    C C19 0.7207(2) 0.87896(12) 0.37212(19) 0.0419(4) Uani d . 1 1 . .
    H H19 0.7546 0.8303 0.3544 0.050 Uiso calc R 1 1 . .
loop_
    _atom_site_aniso_label
    _atom_site_aniso_U_11
    _atom_site_aniso_U_22
    _atom_site_aniso_U_33
    _atom_site_aniso_U_12
    _atom_site_aniso_U_13
    _atom_site_aniso_U_23
    F1 0.1304(14) 0.0839(11) 0.0563(9) 0.0159(10) 0.0658(9) 0.0004(7)
    F2 0.0951(11) 0.0602(9) 0.0724(10) -0.0414(8) 0.0264(8) -0.0204(7)
    O1 0.0659(9) 0.0428(8) 0.0519(8) -0.0214(7) 0.0250(7) -0.0029(6)
    N1 0.0530(9) 0.0380(8) 0.0314(8) -0.0133(7) 0.0170(7) -0.0030(6)
    N2 0.0345(7) 0.0299(7) 0.0268(7) -0.0034(6) 0.0128(6) -0.0012(5)
    C1 0.0722(14) 0.0438(11) 0.0454(11) -0.0056(10) 0.0300(10) 0.0073(9)
    C2 0.0417(9) 0.0368(10) 0.0405(10) -0.0024(8) 0.0177(8) 0.0035(8)
    C3 0.0651(12) 0.0400(10) 0.0374(10) -0.0168(9) 0.0245(9) -0.0084(8)
    C4 0.0477(10) 0.0448(10) 0.0278(8) -0.0129(8) 0.0143(8) -0.0043(7)
    C5 0.0448(10) 0.0348(9) 0.0278(9) -0.0085(7) 0.0137(7) -0.0037(7)
    C6 0.0516(11) 0.0410(10) 0.0305(9) -0.0107(8) 0.0126(8) -0.0011(7)
    C7 0.0355(8) 0.0342(9) 0.0315(9) 0.0023(7) 0.0152(7) 0.0004(7)
    C8 0.0410(9) 0.0347(9) 0.0334(9) -0.0048(7) 0.0181(7) -0.0038(7)
    C9 0.0492(11) 0.0379(10) 0.0447(11) 0.0022(8) 0.0224(9) 0.0050(8)
    C10 0.0624(13) 0.0402(11) 0.0652(14) 0.0035(9) 0.0420(11) -0.0045(9)
    C11 0.0776(14) 0.0523(12) 0.0429(11) 0.0011(11) 0.0411(11) -0.0009(9)
    C12 0.0765(15) 0.0617(14) 0.0387(11) 0.0184(12) 0.0281(11) 0.0106(10)
    C13 0.0594(12) 0.0488(11) 0.0398(10) 0.0111(9) 0.0271(9) 0.0023(8)
    C14 0.0449(9) 0.0345(9) 0.0265(8) -0.0055(7) 0.0161(7) 0.0033(7)
    C15 0.0501(11) 0.0404(10) 0.0392(10) 0.0029(8) 0.0206(8) 0.0048(8)
    C16 0.0821(16) 0.0304(10) 0.0503(12) -0.0004(10) 0.0338(11) -0.0008(8)
    C17 0.0689(14) 0.0413(11) 0.0399(10) -0.0249(10) 0.0207(10) -0.0024(8)
    C18 0.0448(10) 0.0541(12) 0.0472(11) -0.0080(9) 0.0165(9) 0.0082(9)
    C19 0.0500(11) 0.0349(10) 0.0442(10) 0.0001(8) 0.0232(9) 0.0015(8)
_geom_special_details
;
All e.s.d.'s (except the e.s.d. in the dihedral angle between two l.s. planes)
are estimated using the full covariance matrix. The cell e.s.d.'s are taken
into account individually in the estimation of e.s.d.'s in distances, angles
and torsion angles; correlations between e.s.d.'s in cell parameters are only
used when they are defined by crystal symmetry. An approximate (isotropic)
treatment of cell e.s.d.'s is used for estimating e.s.d.'s involving l.s.
planes.
;
loop_
    _geom_bond_atom_site_label_1
    _geom_bond_atom_site_label_2
    _geom_bond_site_symmetry_2
    _geom_bond_distance
    _geom_bond_publ_flag
    F1 C11 . 1.364(2) ?
    F2 C17 . 1.367(2) ?
    O1 C2 . 1.227(2) ?
    N1 C2 . 1.349(2) ?
    N1 C3 . 1.458(2) ?
    N1 C6 . 1.465(2) ?
    N2 C4 . 1.462(2) ?
    N2 C5 . 1.466(2) ?
    N2 C7 . 1.467(2) ?
    C1 C2 . 1.505(3) ?
    C1 H1A . 0.9600 ?
    C1 H1B . 0.9600 ?
    C1 H1C . 0.9600 ?
    C3 C4 . 1.505(3) ?
    C3 H3A . 0.9700 ?
    C3 H3B . 0.9700 ?
    C4 H4A . 0.9700 ?
    C4 H4B . 0.9700 ?
    C5 C6 . 1.503(3) ?
    C5 H5A . 0.9700 ?
    C5 H5B . 0.9700 ?
    C6 H6A . 0.9700 ?
    C6 H6B . 0.9700 ?
    C7 C14 . 1.524(2) ?
    C7 C8 . 1.530(2) ?
    C7 H7 . 0.9800 ?
    C8 C13 . 1.372(3) ?
    C8 C9 . 1.381(3) ?
    C9 C10 . 1.396(3) ?
    C9 H9 . 0.9300 ?
    C10 C11 . 1.365(3) ?
    C10 H10 . 0.9300 ?
    C11 C12 . 1.368(3) ?
    C12 C13 . 1.386(3) ?
    C12 H12 . 0.9300 ?
    C13 H13 . 0.9300 ?
    C14 C15 . 1.378(3) ?
    C14 C19 . 1.393(3) ?
    C15 C16 . 1.379(3) ?
    C15 H15 . 0.9300 ?
    C16 C17 . 1.359(3) ?
    C16 H16 . 0.9300 ?
    C17 C18 . 1.365(3) ?
    C18 C19 . 1.383(3) ?
    C18 H18 . 0.9300 ?
    C19 H19 . 0.9300 ?
loop_
    _geom_angle_atom_site_label_1
    _geom_angle_atom_site_label_2
    _geom_angle_atom_site_label_3
    _geom_angle_site_symmetry_1
    _geom_angle_site_symmetry_3
    _geom_angle
    _geom_angle_publ_flag
    C2 N1 C3 . . 119.85(15) ?
    C2 N1 C6 . . 124.48(15) ?
    C3 N1 C6 . . 113.10(15) ?
    C4 N2 C5 . . 107.26(13) ?
    C4 N2 C7 . . 111.08(13) ?
    C5 N2 C7 . . 112.70(13) ?
    C2 C1 H1A . . 109.5 ?
    C2 C1 H1B . . 109.5 ?
    H1A C1 H1B . . 109.5 ?
    C2 C1 H1C . . 109.5 ?
    H1A C1 H1C . . 109.5 ?
    H1B C1 H1C . . 109.5 ?
    O1 C2 N1 . . 121.36(17) ?
    O1 C2 C1 . . 121.08(17) ?
    N1 C2 C1 . . 117.55(16) ?
    N1 C3 C4 . . 110.18(16) ?
    N1 C3 H3A . . 109.6 ?
    C4 C3 H3A . . 109.6 ?
    N1 C3 H3B . . 109.6 ?
    C4 C3 H3B . . 109.6 ?
    H3A C3 H3B . . 108.1 ?
    N2 C4 C3 . . 111.16(15) ?
    N2 C4 H4A . . 109.4 ?
    C3 C4 H4A . . 109.4 ?
    N2 C4 H4B . . 109.4 ?
    C3 C4 H4B . . 109.4 ?
    H4A C4 H4B . . 108.0 ?
    N2 C5 C6 . . 111.14(15) ?
    N2 C5 H5A . . 109.4 ?
    C6 C5 H5A . . 109.4 ?
    N2 C5 H5B . . 109.4 ?
    C6 C5 H5B . . 109.4 ?
    H5A C5 H5B . . 108.0 ?
    N1 C6 C5 . . 111.02(15) ?
    N1 C6 H6A . . 109.4 ?
    C5 C6 H6A . . 109.4 ?
    N1 C6 H6B . . 109.4 ?
    C5 C6 H6B . . 109.4 ?
    H6A C6 H6B . . 108.0 ?
    N2 C7 C14 . . 111.23(13) ?
    N2 C7 C8 . . 111.40(14) ?
    C14 C7 C8 . . 109.55(14) ?
    N2 C7 H7 . . 108.2 ?
    C14 C7 H7 . . 108.2 ?
    C8 C7 H7 . . 108.2 ?
    C13 C8 C9 . . 119.04(17) ?
    C13 C8 C7 . . 118.44(16) ?
    C9 C8 C7 . . 122.48(16) ?
    C8 C9 C10 . . 120.84(18) ?
    C8 C9 H9 . . 119.6 ?
    C10 C9 H9 . . 119.6 ?
    C11 C10 C9 . . 118.04(18) ?
    C11 C10 H10 . . 121.0 ?
    C9 C10 H10 . . 121.0 ?
    F1 C11 C10 . . 118.60(19) ?
    F1 C11 C12 . . 118.8(2) ?
    C10 C11 C12 . . 122.56(19) ?
    C11 C12 C13 . . 118.4(2) ?
    C11 C12 H12 . . 120.8 ?
    C13 C12 H12 . . 120.8 ?
    C8 C13 C12 . . 121.12(19) ?
    C8 C13 H13 . . 119.4 ?
    C12 C13 H13 . . 119.4 ?
    C15 C14 C19 . . 118.84(17) ?
    C15 C14 C7 . . 119.82(17) ?
    C19 C14 C7 . . 121.33(16) ?
    C14 C15 C16 . . 120.7(2) ?
    C14 C15 H15 . . 119.7 ?
    C16 C15 H15 . . 119.7 ?
    C17 C16 C15 . . 118.8(2) ?
    C17 C16 H16 . . 120.6 ?
    C15 C16 H16 . . 120.6 ?
    C16 C17 C18 . . 122.94(19) ?
    C16 C17 F2 . . 118.9(2) ?
    C18 C17 F2 . . 118.1(2) ?
    C17 C18 C19 . . 118.0(2) ?
    C17 C18 H18 . . 121.0 ?
    C19 C18 H18 . . 121.0 ?
    C18 C19 C14 . . 120.79(19) ?
    C18 C19 H19 . . 119.6 ?
    C14 C19 H19 . . 119.6 ?
loop_
    _geom_torsion_atom_site_label_1
    _geom_torsion_atom_site_label_2
    _geom_torsion_atom_site_label_3
    _geom_torsion_atom_site_label_4
    _geom_torsion_site_symmetry_1
    _geom_torsion_site_symmetry_2
    _geom_torsion_site_symmetry_3
    _geom_torsion_site_symmetry_4
    _geom_torsion
    _geom_torsion_publ_flag
    C3 N1 C2 O1 . . . . -2.5(3) ?
    C6 N1 C2 O1 . . . . -163.00(19) ?
    C3 N1 C2 C1 . . . . 178.49(18) ?
    C6 N1 C2 C1 . . . . 17.9(3) ?
    C2 N1 C3 C4 . . . . 145.48(18) ?
    C6 N1 C3 C4 . . . . -51.9(2) ?
    C5 N2 C4 C3 . . . . -62.16(19) ?
    C7 N2 C4 C3 . . . . 174.28(15) ?
    N1 C3 C4 N2 . . . . 58.1(2) ?
    C4 N2 C5 C6 . . . . 60.94(19) ?
    C7 N2 C5 C6 . . . . -176.50(14) ?
    C2 N1 C6 C5 . . . . -147.07(18) ?
    C3 N1 C6 C5 . . . . 51.2(2) ?
    N2 C5 C6 N1 . . . . -56.0(2) ?
    C4 N2 C7 C14 . . . . 172.68(14) ?
    C5 N2 C7 C14 . . . . 52.28(18) ?
    C4 N2 C7 C8 . . . . -64.78(18) ?
    C5 N2 C7 C8 . . . . 174.82(14) ?
    N2 C7 C8 C13 . . . . 151.90(17) ?
    C14 C7 C8 C13 . . . . -84.6(2) ?
    N2 C7 C8 C9 . . . . -30.5(2) ?
    C14 C7 C8 C9 . . . . 93.0(2) ?
    C13 C8 C9 C10 . . . . -0.7(3) ?
    C7 C8 C9 C10 . . . . -178.25(18) ?
    C8 C9 C10 C11 . . . . 0.0(3) ?
    C9 C10 C11 F1 . . . . -179.4(2) ?
    C9 C10 C11 C12 . . . . 0.8(4) ?
    F1 C11 C12 C13 . . . . 179.4(2) ?
    C10 C11 C12 C13 . . . . -0.8(4) ?
    C9 C8 C13 C12 . . . . 0.6(3) ?
    C7 C8 C13 C12 . . . . 178.3(2) ?
    C11 C12 C13 C8 . . . . 0.1(4) ?
    N2 C7 C14 C15 . . . . -124.60(17) ?
    C8 C7 C14 C15 . . . . 111.80(18) ?
    N2 C7 C14 C19 . . . . 55.1(2) ?
    C8 C7 C14 C19 . . . . -68.5(2) ?
    C19 C14 C15 C16 . . . . -1.4(3) ?
    C7 C14 C15 C16 . . . . 178.28(17) ?
    C14 C15 C16 C17 . . . . 0.0(3) ?
    C15 C16 C17 C18 . . . . 1.3(3) ?
    C15 C16 C17 F2 . . . . -178.55(18) ?
    C16 C17 C18 C19 . . . . -1.1(3) ?
    F2 C17 C18 C19 . . . . 178.75(18) ?
    C17 C18 C19 C14 . . . . -0.4(3) ?
    C15 C14 C19 C18 . . . . 1.6(3) ?
    C7 C14 C19 C18 . . . . -178.09(16) ?
loop_
    _geom_hbond_atom_site_label_D
    _geom_hbond_atom_site_label_H
    _geom_hbond_atom_site_label_A
    _geom_hbond_site_symmetry_A
    _geom_hbond_distance_DH
    _geom_hbond_distance_HA
    _geom_hbond_distance_DA
    _geom_hbond_angle_DHA
    C13 H13 O1 2 0.93 2.46 3.371(2) 167.4
    C15 H15 O1 2 0.93 2.55 3.351(3) 144.9
    C18 H18 F2 3_776 0.93 2.54 3.319(3) 141.7
