# Supplementary material for: 1-{4-[Bis(4-fluoro­phen­yl)meth­yl]piperazin-1-yl}ethanone
Source: Acta Crystallogr Sect E Struct Rep Online. 2012 Jun 27;68(Pt 7):o2237. doi: 10.1107/S1600536812028097 (PMC3394028; doi:10.1107/S1600536812028097)
Supplement: Supplementary file 2 [file e-68-o2237-Isup2.hkl]

# 
# h,k,l, Fc-squared, Fo-squared, sigma(Fo-squared) and status flag 
# 
data_I
_shelx_title ' HSY-79 in P2(1)/n' 
_shelx_refln_list_code          4 
_shelx_F_calc_maximum      154.73 
_exptl_crystal_F_000       696.00 
_reflns_d_resolution_high  0.8135 
 
loop_ 
 _symmetry_equiv_pos_as_xyz 
 'x, y, z' 
 '-x+1/2, y+1/2, -z+1/2' 
 '-x, -y, -z' 
 'x-1/2, -y-1/2, z-1/2' 
 
_cell_length_a    10.1700 
_cell_length_b    16.5520 
_cell_length_c    11.1690 
_cell_angle_alpha  90.000 
_cell_angle_beta  114.690 
_cell_angle_gamma  90.000 
 
_shelx_F_squared_multiplier     1.000 
 
loop_ 
 _refln_index_h 
 _refln_index_k 
 _refln_index_l 
 _refln_F_squared_calc 
 _refln_F_squared_meas 
 _refln_F_squared_sigma 
 _refln_observed_status 
   2   0   0    21619.05    19464.15     47.08 o 
   4   0   0        3.59       14.94      2.63 o 
   6   0   0      113.17       68.77      3.96 o 
   8   0   0      268.23      241.98      7.36 o 
  10   0   0       46.09       44.45      4.46 o 
   1   1   0      190.96      230.27      1.98 o 
   2   1   0     3405.31     3185.32     12.95 o 
   3   1   0    10792.52    10675.41     24.81 o 
   4   1   0       12.20       19.39      5.95 o 
   5   1   0       15.19       20.01      1.22 o 
   6   1   0      101.66      114.46      6.80 o 
   7   1   0       70.09       69.89      3.23 o 
   8   1   0      112.75       92.52      3.23 o 
   9   1   0        3.85        3.18      0.88 o 
  10   1   0      125.01      101.46      4.16 o 
  11   1   0        0.01        0.72      0.56 o 
   0   2   0      781.77      890.18     13.71 o 
   1   2   0     3501.90     3270.16     18.36 o 
   2   2   0    23942.02    22856.24     43.66 o 
   3   2   0       13.16        7.44      0.67 o 
   4   2   0     2858.02     2737.43     25.26 o 
   5   2   0       15.70       14.76      1.44 o 
   6   2   0      113.92      104.42      4.22 o 
   7   2   0       75.19       59.69      3.52 o 
   8   2   0       36.95       26.05      1.62 o 
   9   2   0       37.90       34.50      2.80 o 
  10   2   0        6.51        3.86      1.37 o 
  11   2   0        7.64        9.62      1.07 o 
   1   3   0     5229.93     4736.67     17.06 o 
   2   3   0     6613.08     6564.66     19.54 o 
   3   3   0      220.47      222.54      3.19 o 
   4   3   0      340.02      328.15      5.06 o 
   5   3   0     1192.28     1231.87     25.26 o 
   6   3   0      278.34      264.94      6.86 o 
   7   3   0      195.47      177.17      6.03 o 
   8   3   0      198.42      204.65      4.15 o 
   9   3   0        1.34       -0.21      1.01 o 
  10   3   0      117.17      119.42      5.79 o 
  11   3   0        3.63        7.75      0.99 o 
   0   4   0      716.81      872.61     26.86 o 
   1   4   0      124.88      118.41      1.91 o 
   2   4   0       42.42       66.05      1.21 o 
   3   4   0       80.49       95.06      3.47 o 
   4   4   0     2199.30     2050.47     49.83 o 
   5   4   0      271.22      252.58      6.20 o 
   6   4   0      522.80      477.38      8.11 o 
   7   4   0      299.46      281.40      9.62 o 
   8   4   0       27.17       21.98      1.83 o 
   9   4   0       18.56       13.54      2.97 o 
  10   4   0        1.86        0.75      0.94 o 
  11   4   0       26.12       22.88      2.02 o 
   1   5   0     4846.29     4798.85     65.62 o 
   2   5   0      810.81      919.10     12.27 o 
   3   5   0     1986.66     2012.50     14.20 o 
   4   5   0     1622.24     1675.41     16.55 o 
   5   5   0        0.30        1.27      0.77 o 
   6   5   0       47.34       44.27      2.99 o 
   7   5   0      399.06      338.34     10.67 o 
   8   5   0       46.97       42.83      3.41 o 
   9   5   0        8.35        8.10      2.02 o 
  10   5   0       21.10       25.91      2.10 o 
  11   5   0        3.78        4.80      1.60 o 
   0   6   0      204.52      233.92      5.50 o 
   1   6   0       49.58       49.79      1.29 o 
   2   6   0       83.76      116.09      3.36 o 
   3   6   0        0.22        2.19      1.35 o 
   4   6   0     1778.17     1712.81     17.86 o 
   5   6   0        4.22        1.71      0.97 o 
   6   6   0        6.08       11.28      1.63 o 
   7   6   0       87.65       77.43      3.33 o 
   8   6   0       45.63       39.01      2.72 o 
   9   6   0        0.02       -0.90      1.20 o 
  10   6   0        2.95        1.86      1.10 o 
   1   7   0      224.07      220.55      3.00 o 
   2   7   0       17.11       55.37      1.90 o 
   3   7   0     1908.12     1946.89     19.36 o 
   4   7   0      167.74      153.52      4.25 o 
   5   7   0      269.54      243.90      6.77 o 
   6   7   0       20.15       16.54      2.01 o 
   7   7   0      212.27      231.93      4.77 o 
   8   7   0       17.24       21.03      2.32 o 
   9   7   0       13.13        7.40      1.49 o 
  10   7   0       10.42        9.35      1.62 o 
   0   8   0      140.76      203.79      4.79 o 
   1   8   0      786.96      747.07     13.13 o 
   2   8   0      311.47      340.97      5.73 o 
   3   8   0     1033.36     1185.57     15.14 o 
   4   8   0       11.37       13.55      1.34 o 
   5   8   0       17.81       11.25      1.61 o 
   6   8   0     1762.89     1630.75     19.87 o 
   7   8   0       49.64       51.58      2.32 o 
   8   8   0      119.03      115.78      4.53 o 
   9   8   0        3.24        2.56      1.11 o 
  10   8   0       62.16       73.60      3.77 o 
   1   9   0      517.26      519.21      8.90 o 
   2   9   0        5.96        6.99      1.09 o 
   3   9   0      116.99      157.40      4.28 o 
   4   9   0       63.82       58.22      2.82 o 
   5   9   0      133.52      137.61      4.62 o 
   6   9   0        0.09        0.64      0.75 o 
   7   9   0       12.69       11.76      1.34 o 
   8   9   0        5.05        4.79      1.08 o 
   9   9   0       11.47       11.43      1.85 o 
  10   9   0        2.87        5.23      1.13 o 
   0  10   0       90.39      109.26      5.16 o 
   1  10   0       10.29       15.34      1.43 o 
   2  10   0      168.32      176.31      5.90 o 
   3  10   0        0.72        1.58      0.77 o 
   4  10   0      183.24      186.07      5.19 o 
   5  10   0      249.17      261.36      6.48 o 
   6  10   0       24.83       39.88      2.18 o 
   7  10   0       30.65       21.98      2.04 o 
   8  10   0        2.06        8.42      1.30 o 
   9  10   0        0.21        0.76      0.72 o 
   1  11   0       48.46       53.91      2.77 o 
   2  11   0      222.32      221.12      9.37 o 
   3  11   0       20.39       15.57      2.34 o 
   4  11   0       19.15       18.91      2.66 o 
   5  11   0       58.72       53.20      2.35 o 
   6  11   0      350.53      334.68      8.45 o 
   7  11   0       67.96       61.68      3.89 o 
   8  11   0      162.64      165.49      5.55 o 
   9  11   0       14.40       26.68      2.18 o 
   0  12   0       39.03       35.95      3.38 o 
   1  12   0        0.40       -0.97      0.97 o 
   2  12   0        1.29        0.57      1.45 o 
   3  12   0       37.22       32.58      3.47 o 
   4  12   0      506.11      536.86      8.62 o 
   5  12   0       30.60       26.48      2.47 o 
   6  12   0      150.00      152.93      6.10 o 
   7  12   0        1.12        2.18      1.14 o 
   8  12   0       13.92       16.29      1.66 o 
   1  13   0       12.45       22.29      2.24 o 
   2  13   0      126.97      127.79      9.83 o 
   3  13   0      123.03      121.46      4.11 o 
   4  13   0       17.87       18.30      2.14 o 
   5  13   0      257.66      246.95      7.03 o 
   6  13   0       41.08       46.71      3.37 o 
   7  13   0       11.07       13.45      1.77 o 
   8  13   0       28.88       28.13      2.41 o 
   0  14   0      257.77      237.73      7.47 o 
   1  14   0      163.73      170.75      4.51 o 
   2  14   0     1698.04     1624.13     15.95 o 
   3  14   0        0.03        0.22      0.97 o 
   4  14   0      332.26      358.21      7.09 o 
   5  14   0        6.80        5.67      1.69 o 
   6  14   0        5.88        9.84      1.62 o 
   7  14   0        4.18        6.67      1.20 o 
   8  14   0        3.25        4.57      1.83 o 
   1  15   0      952.44      898.04     15.95 o 
   2  15   0        2.66        3.86      1.10 o 
   3  15   0       81.50       88.26      3.97 o 
   4  15   0       18.34       24.23      2.06 o 
   5  15   0       22.79       26.79      3.07 o 
   6  15   0        0.00       -0.50      1.26 o 
   7  15   0       19.52       19.76      5.26 o 
   0  16   0     1824.03     1811.65     33.37 o 
   1  16   0       15.71       15.75      1.87 o 
   2  16   0        6.58        9.53      2.18 o 
   3  16   0        4.20        4.29      1.31 o 
   4  16   0        0.02        1.09      0.74 o 
   5  16   0        1.59        1.49      1.29 o 
   6  16   0        9.44       10.08      1.59 o 
   7  16   0       75.10       92.34      5.49 o 
   1  17   0        0.00        2.49      0.98 o 
   2  17   0      143.13      142.49      6.94 o 
   3  17   0      242.65      227.90      6.61 o 
   4  17   0        2.91       -1.08      2.17 o 
   5  17   0        8.18       10.96      1.69 o 
   6  17   0       38.26       53.87      3.54 o 
   0  18   0        2.45        2.53      1.53 o 
   1  18   0       21.57       15.65      1.63 o 
   2  18   0      111.52      107.22      5.57 o 
   3  18   0        1.56        3.50      1.26 o 
   4  18   0        4.65       11.14      1.66 o 
   5  18   0       22.89       31.54      3.20 o 
   1  19   0      174.21      168.35      5.01 o 
   2  19   0       70.76       64.92      5.26 o 
   3  19   0        0.45       -0.34      0.81 o 
   0  20   0       41.19       46.84      2.82 o 
   1  20   0        8.54       10.23      1.45 o 
   2  20   0        5.85        9.70      3.89 o 
 -11   0   1       37.20       51.18      3.31 o 
  -9   0   1      605.22      575.75     14.04 o 
  -7   0   1      491.21      535.52     17.14 o 
  -5   0   1      374.47      329.13     13.03 o 
  -3   0   1     1412.15      962.70     10.51 o 
  -1   0   1     1006.80      842.94      5.03 o 
   1   0   1        4.50        4.57      0.91 o 
   3   0   1      155.12      134.94      2.71 o 
   5   0   1      317.79      290.87     13.94 o 
   7   0   1        0.05       -1.83      2.29 o 
   9   0   1        4.26        9.71      2.14 o 
 -11   1   1        1.51        1.41      0.72 o 
 -10   1   1       15.90       14.13      2.25 o 
  -9   1   1        4.27        7.49      1.29 o 
  -8   1   1       85.99      102.50      5.74 o 
  -7   1   1        9.12       15.23      1.66 o 
  -6   1   1       13.35       11.41      1.20 o 
  -5   1   1        3.59        7.59      0.77 o 
  -4   1   1       45.67       52.73      1.72 o 
  -3   1   1     1417.60     1447.79      8.69 o 
  -2   1   1     9263.76     8430.07     29.71 o 
  -1   1   1     1880.99     1641.69      5.74 o 
   0   1   1      172.76      151.52      2.18 o 
   1   1   1     4499.54     4483.00     18.59 o 
   2   1   1      258.30      283.82      3.90 o 
   3   1   1      861.63      921.06     16.17 o 
   4   1   1      100.07      150.58      3.91 o 
   5   1   1       31.63       28.97      1.79 o 
   6   1   1        0.59        0.81      0.57 o 
   7   1   1        7.53        9.51      1.54 o 
   8   1   1       69.25       65.07      3.36 o 
   9   1   1        9.55        8.47      1.58 o 
  10   1   1        8.58        7.40      1.13 o 
 -11   2   1       87.47       85.55      3.46 o 
 -10   2   1        2.21        1.71      1.13 o 
  -9   2   1      297.53      304.45      8.26 o 
  -8   2   1      183.43      152.73      4.08 o 
  -7   2   1      536.67      574.24     11.61 o 
  -6   2   1       68.21       63.68      3.12 o 
  -5   2   1     1055.06     1134.78     11.02 o 
  -4   2   1     1514.15     1621.81      9.88 o 
  -3   2   1     3114.16     2907.14     14.49 o 
  -2   2   1     5386.54     5033.32     24.46 o 
  -1   2   1      376.59      575.32     61.25 o 
   0   2   1        6.65        6.53      0.65 o 
   1   2   1     3690.81     3530.78     11.99 o 
   2   2   1     7518.47     7434.03     80.90 o 
   3   2   1      288.37      298.27      4.04 o 
   4   2   1        7.34        5.72      0.79 o 
   5   2   1       17.76       14.20      1.54 o 
   6   2   1      146.46      156.58      5.15 o 
   7   2   1        1.39        4.45      1.13 o 
   8   2   1        0.11        0.20      0.90 o 
   9   2   1       94.06       97.00      4.57 o 
  10   2   1       30.81       32.55      2.90 o 
 -11   3   1        0.88        0.50      1.17 o 
 -10   3   1        2.94        3.43      1.43 o 
  -9   3   1       88.71       93.06      5.81 o 
  -8   3   1       25.15       38.19      2.13 o 
  -7   3   1        3.30        2.69      1.14 o 
  -6   3   1      703.41      749.75     11.08 o 
  -5   3   1     1450.62     1472.97     11.84 o 
  -4   3   1       46.61       43.17      2.02 o 
  -3   3   1      587.44      635.09      4.87 o 
  -2   3   1     6978.03     7315.51     21.97 o 
  -1   3   1      133.20      139.68      2.45 o 
   0   3   1    10505.51     9412.04     19.09 o 
   1   3   1       25.19       26.78      1.57 o 
   2   3   1     2691.92     2401.92     16.61 o 
   3   3   1       27.61        8.56      1.05 o 
   4   3   1       45.89       39.52      1.51 o 
   5   3   1     1292.22     1408.67     15.41 o 
   6   3   1      251.94      265.04      7.16 o 
   7   3   1      496.95      511.76     10.56 o 
   8   3   1      431.82      446.92     15.31 o 
   9   3   1       70.51       68.88      3.85 o 
  10   3   1       73.05       83.79      4.52 o 
 -11   4   1        3.03        3.22      0.77 o 
 -10   4   1       31.32       24.01      2.28 o 
  -9   4   1        0.20        3.04      1.71 o 
  -8   4   1      118.67      110.51      3.94 o 
  -7   4   1      358.29      368.26      8.62 o 
  -6   4   1        7.96       15.45      1.76 o 
  -5   4   1     1066.85     1098.72     12.29 o 
  -4   4   1       14.06       13.18      1.02 o 
  -3   4   1       57.92       56.75      2.11 o 
  -2   4   1     3514.22     3311.09     42.11 o 
  -1   4   1     1010.30      981.74      9.09 o 
   0   4   1     3065.48     3160.15     12.85 o 
   1   4   1       71.55       60.96      1.34 o 
   2   4   1      760.90      681.93      5.47 o 
   3   4   1      487.10      544.90      7.03 o 
   4   4   1      111.49      127.60      3.27 o 
   5   4   1      148.10      135.40      4.79 o 
   6   4   1      290.23      297.18      7.74 o 
   7   4   1       58.37       48.80      2.93 o 
   8   4   1        0.03       -0.36      1.01 o 
   9   4   1        6.18        3.09      1.45 o 
  10   4   1        6.57        8.28      1.18 o 
 -11   5   1        5.07        2.32      0.57 o 
 -10   5   1       13.35        4.09      1.04 o 
  -9   5   1       73.59       80.77      5.40 o 
  -8   5   1       30.05       40.47      2.20 o 
  -7   5   1       85.27       98.86      4.66 o 
  -6   5   1       42.49       30.43      3.07 o 
  -5   5   1      143.31      140.83      6.06 o 
  -4   5   1       12.64       33.18      2.81 o 
  -3   5   1      181.23      176.90      5.08 o 
  -2   5   1      191.36      163.71      2.28 o 
  -1   5   1     3487.91     3508.30     30.77 o 
   0   5   1        2.10        1.56      0.32 o 
   1   5   1     4169.47     4261.60     25.99 o 
   2   5   1      279.41      217.06      2.68 o 
   3   5   1     6209.06     6673.56     54.79 o 
   4   5   1     3369.02     3457.93     21.53 o 
   5   5   1      383.88      357.48      9.77 o 
   6   5   1      774.99      769.33     52.11 o 
   7   5   1        2.04        4.03      0.90 o 
   8   5   1       59.33       39.38      3.20 o 
   9   5   1       58.82       56.65      4.35 o 
  10   5   1        2.48        3.74      1.26 o 
 -11   6   1        6.01        7.34      1.20 o 
 -10   6   1       56.79       58.49      4.12 o 
  -9   6   1       47.76       35.35      2.80 o 
  -8   6   1      150.15      143.49      5.96 o 
  -7   6   1       40.68       27.41      2.48 o 
  -6   6   1      123.21      129.76      7.10 o 
  -5   6   1       16.87       21.14      2.42 o 
  -4   6   1     1203.43     1066.56     14.63 o 
  -3   6   1      312.23      358.18      5.74 o 
  -2   6   1      510.33      572.71      8.78 o 
  -1   6   1      575.77      568.39      9.57 o 
   0   6   1        4.77        7.06      0.51 o 
   1   6   1      103.07      140.45      3.12 o 
   2   6   1     2052.92     2182.24     38.60 o 
   3   6   1     1377.80     1445.13     11.57 o 
   4   6   1       53.44       57.88      2.57 o 
   5   6   1       57.71       60.82      3.38 o 
   6   6   1        9.97       13.68      3.77 o 
   7   6   1      151.72      184.74      4.70 o 
   8   6   1      161.02      159.41      6.18 o 
   9   6   1       13.79       15.62      2.31 o 
  10   6   1        1.98       -0.85      0.88 o 
 -11   7   1        0.28       -0.23      0.69 o 
 -10   7   1       44.58       51.78      3.71 o 
  -9   7   1       13.46       13.45      2.26 o 
  -8   7   1      202.09      160.03      4.79 o 
  -7   7   1      333.35      294.15      5.82 o 
  -6   7   1       64.40       78.99      4.18 o 
  -5   7   1      250.59      280.79      8.27 o 
  -4   7   1      192.59      220.50      5.36 o 
  -3   7   1      123.72      140.63      3.94 o 
  -2   7   1       75.06       65.99      1.69 o 
  -1   7   1     2107.30     2048.15     10.95 o 
   0   7   1      796.84      836.77     15.84 o 
   1   7   1      681.96      769.38      7.21 o 
   2   7   1      119.77      151.07      3.60 o 
   3   7   1      600.75      627.19      8.02 o 
   4   7   1      211.61      178.01      4.65 o 
   5   7   1      194.04      218.05      9.71 o 
   6   7   1        0.96        2.51      1.26 o 
   7   7   1      102.90       93.66      4.18 o 
   8   7   1        0.45        0.65      0.99 o 
   9   7   1       40.90       43.17      3.54 o 
  10   7   1       14.83       12.80      1.53 o 
 -10   8   1        4.12        5.26      1.29 o 
  -9   8   1        0.44        0.33      1.04 o 
  -8   8   1       32.77       40.30      2.49 o 
  -7   8   1        6.98        3.16      0.74 o 
  -6   8   1      261.98      243.63      7.34 o 
  -5   8   1      332.45      365.76      8.44 o 
  -4   8   1      363.87      367.56      6.61 o 
  -3   8   1      427.47      421.91     11.50 o 
  -2   8   1      142.24      144.28      2.94 o 
  -1   8   1        5.59       10.07      0.90 o 
   0   8   1      289.26      235.59      4.10 o 
   1   8   1      270.57      272.19      7.34 o 
   2   8   1      235.00      266.14      5.03 o 
   3   8   1       24.94       40.65      2.22 o 
   4   8   1        2.71        2.50      0.79 o 
   5   8   1      577.46      570.35      9.26 o 
   6   8   1        1.03        1.67      0.77 o 
   7   8   1       25.14       28.78      2.45 o 
   8   8   1        0.04        1.23      0.96 o 
   9   8   1       29.92       36.83      3.12 o 
 -10   9   1       18.22       17.28      1.94 o 
  -9   9   1       17.09       17.33      1.89 o 
  -8   9   1      263.77      242.68      6.48 o 
  -7   9   1       33.42       27.81      1.72 o 
  -6   9   1        0.69        1.22      1.80 o 
  -5   9   1       70.78       87.29      3.62 o 
  -4   9   1      160.59      170.03      4.71 o 
  -3   9   1      270.87      272.57      7.16 o 
  -2   9   1      399.84      428.66      6.77 o 
  -1   9   1      512.35      548.75      6.78 o 
   0   9   1       58.00       44.46      1.94 o 
   1   9   1     1428.09     1442.25     51.43 o 
   2   9   1     1154.69     1113.24     17.21 o 
   3   9   1     1085.45     1105.25     19.86 o 
   4   9   1      864.64      887.03     15.05 o 
   5   9   1      792.35      800.10     11.16 o 
   6   9   1      278.78      268.97      5.63 o 
   7   9   1       24.12       28.72      2.36 o 
   8   9   1       39.11       33.53      2.33 o 
   9   9   1       21.73       23.95      3.54 o 
 -10  10   1        4.68        4.84      1.04 o 
  -9  10   1       24.75       17.19      1.80 o 
  -8  10   1      205.64      197.49      7.17 o 
  -7  10   1      240.94      200.78      6.04 o 
  -6  10   1       95.05       88.67      2.95 o 
  -5  10   1      219.90      250.28      6.22 o 
  -4  10   1      392.13      393.92      7.42 o 
  -3  10   1      211.55      260.19      6.90 o 
  -2  10   1        0.48        0.89      0.74 o 
  -1  10   1      385.62      357.24      5.86 o 
   0  10   1      109.66      112.46      4.73 o 
   1  10   1       13.98       33.95      2.99 o 
   2  10   1       31.23       31.34      3.07 o 
   3  10   1      104.25      105.39      6.74 o 
   4  10   1      110.45      104.03      3.99 o 
   5  10   1        3.91        3.91      0.72 o 
   6  10   1        3.50        1.52      0.87 o 
   7  10   1       60.98       56.32      3.65 o 
   8  10   1       86.73       85.96      3.47 o 
   9  10   1        0.03        0.96      1.94 o 
  -9  11   1       20.19       23.46      2.31 o 
  -8  11   1       10.99        7.33      1.13 o 
  -7  11   1       10.21        7.49      1.32 o 
  -6  11   1      358.93      355.32      6.44 o 
  -5  11   1      294.95      291.90      5.67 o 
  -4  11   1      126.19      128.98      6.54 o 
  -3  11   1      151.61      154.02      5.58 o 
  -2  11   1       16.33       23.46      2.51 o 
  -1  11   1       32.20       28.51      1.80 o 
   0  11   1      154.97      107.08      4.34 o 
   1  11   1      127.73      125.49      6.06 o 
   2  11   1      215.85      209.81      8.16 o 
   3  11   1     1484.95     1450.60     58.63 o 
   4  11   1      712.71      671.82     13.34 o 
   5  11   1      156.87      159.02      4.06 o 
   6  11   1      387.59      400.81     12.87 o 
   7  11   1       71.20       70.68      3.96 o 
   8  11   1       41.95       46.20      7.66 o 
  -9  12   1       17.91       14.28      1.53 o 
  -8  12   1       82.91       93.27      3.50 o 
  -7  12   1      310.37      307.12      8.77 o 
  -6  12   1      243.12      225.31      6.57 o 
  -5  12   1      289.01      297.97      7.23 o 
  -4  12   1      232.98      212.68      8.55 o 
  -3  12   1       12.62        8.03      1.78 o 
  -2  12   1      168.09      184.11      6.20 o 
  -1  12   1        0.05        0.50      0.77 o 
   0  12   1      377.79      370.39      8.57 o 
   1  12   1       20.04       24.55      2.82 o 
   2  12   1       12.57       15.43      2.42 o 
   3  12   1       18.30        6.82      1.69 o 
   4  12   1       44.80       53.50      2.56 o 
   5  12   1      153.21      153.38      5.03 o 
   6  12   1      422.23      423.12      9.99 o 
   7  12   1       44.35       40.58      2.86 o 
   8  12   1        5.63        8.78      1.69 o 
  -9  13   1       31.09       22.63      2.74 o 
  -8  13   1       10.10        9.12      1.69 o 
  -7  13   1       11.39       12.79      1.83 o 
  -6  13   1        4.70        3.35      1.69 o 
  -5  13   1        4.79        5.74      1.14 o 
  -4  13   1      304.68      312.56      6.05 o 
  -3  13   1      519.55      517.23      9.51 o 
  -2  13   1      753.80      755.15     15.14 o 
  -1  13   1      273.40      241.02      7.26 o 
   0  13   1       22.84       28.99      3.23 o 
   1  13   1      542.87      524.50     13.57 o 
   2  13   1       33.92       42.61      3.96 o 
   3  13   1      121.69      107.37      3.59 o 
   4  13   1        0.12       -0.67      0.90 o 
   5  13   1      222.15      190.05      6.14 o 
   6  13   1       62.24       55.87      3.55 o 
   7  13   1       11.12        7.22      1.74 o 
   8  13   1       15.71       14.86      2.51 o 
  -8  14   1       23.98       26.48      1.88 o 
  -7  14   1        6.20       12.68      2.18 o 
  -6  14   1       79.03       84.18      5.33 o 
  -5  14   1       54.35       58.26      3.68 o 
  -4  14   1      105.95      104.40      3.86 o 
  -3  14   1       65.36       68.63      3.48 o 
  -2  14   1       13.80       11.50      1.17 o 
  -1  14   1        2.42        1.59      0.73 o 
   0  14   1      378.57      366.05      6.57 o 
   1  14   1       39.95       34.97      2.29 o 
   2  14   1     1791.35     1724.39     14.29 o 
   3  14   1       28.38       31.84      2.22 o 
   4  14   1      122.03      123.93      4.67 o 
   5  14   1        1.09        1.58      0.90 o 
   6  14   1        3.26        2.23      1.09 o 
   7  14   1        1.02        2.47      0.90 o 
  -8  15   1       66.12       81.37      5.03 o 
  -7  15   1        1.78        2.51      1.13 o 
  -6  15   1       10.45       15.18      2.25 o 
  -5  15   1        7.24        6.51      1.41 o 
  -4  15   1       43.19       41.61      2.70 o 
  -3  15   1       84.12       88.82      3.99 o 
  -2  15   1      128.45      137.66      4.47 o 
  -1  15   1      257.28      253.57      6.12 o 
   0  15   1       72.71       71.61      3.27 o 
   1  15   1       39.58       27.89      2.39 o 
   2  15   1       12.58        7.51      1.55 o 
   3  15   1       70.69       70.07      3.52 o 
   4  15   1        0.48        0.82      1.04 o 
   5  15   1       30.58       33.58      6.63 o 
   6  15   1        1.34        1.35      0.90 o 
   7  15   1        0.01        3.94      4.57 o 
  -7  16   1       15.07        8.93      1.71 o 
  -6  16   1        1.31        1.14      1.13 o 
  -5  16   1       14.16       18.66      1.93 o 
  -4  16   1       37.16       36.00      2.75 o 
  -3  16   1       63.65       64.90      3.78 o 
  -2  16   1       81.20       77.36      3.69 o 
  -1  16   1        0.00       -0.40      1.22 o 
   0  16   1      307.48      302.73      7.45 o 
   1  16   1       77.80       79.28      4.35 o 
   2  16   1       96.01       91.98      4.55 o 
   3  16   1       78.23       74.70      4.82 o 
   4  16   1       60.56       59.70      2.92 o 
   5  16   1       16.36       20.70      2.42 o 
   6  16   1       13.09       27.01      3.09 o 
  -6  17   1       33.80       39.87      2.66 o 
  -5  17   1        0.62       -0.57      1.32 o 
  -4  17   1       77.75       72.90      3.60 o 
  -3  17   1       16.79       18.48      2.02 o 
  -2  17   1      146.79      142.27      4.74 o 
  -1  17   1      164.05      175.14      5.50 o 
   0  17   1      167.26      190.05      5.74 o 
   1  17   1        0.17       -0.11      0.90 o 
   2  17   1       63.66       65.98      3.66 o 
   3  17   1        1.11       -1.01      2.17 o 
   4  17   1        3.63        4.26      1.06 o 
   5  17   1        8.71       15.82      5.26 o 
  -5  18   1        5.43        3.41      0.93 o 
  -4  18   1        0.12       -0.62      0.97 o 
  -3  18   1        0.06        2.68      1.31 o 
  -2  18   1       18.92       22.77      2.13 o 
  -1  18   1        1.04        4.16      1.31 o 
   0  18   1        8.20       11.70      1.67 o 
   1  18   1        5.97        8.96      2.03 o 
   2  18   1       12.10       14.76      2.74 o 
   3  18   1       23.28       35.52      2.51 o 
   4  18   1       55.95       62.50      5.83 o 
  -4  19   1        4.34        7.31      1.83 o 
  -3  19   1        0.06       -1.41      2.97 o 
  -2  19   1       11.96        7.43      1.45 o 
  -1  19   1        5.02        1.87      0.82 o 
   0  19   1       39.73       33.18      2.01 o 
   1  19   1       31.24       31.27      3.14 o 
   2  19   1       44.76       50.54      3.31 o 
   3  19   1        4.44       12.40      5.14 o 
  -2  20   1       27.81       33.93      4.11 o 
  -1  20   1        2.81       -1.01      3.66 o 
   0  20   1        0.15       -1.49      1.49 o 
   1  20   1       31.40       40.53      6.40 o 
 -10   0   2       24.42       27.20      4.57 o 
  -8   0   2      181.90      155.42      9.37 o 
  -6   0   2        2.64        3.33      1.26 o 
  -4   0   2     1729.92     1960.15     21.03 o 
  -2   0   2     5033.56     5015.57     17.14 o 
   0   0   2     5476.61     5309.28     25.14 o 
   2   0   2     1239.50     1338.00     14.06 o 
   4   0   2      822.71      735.88     11.37 o 
   6   0   2      165.03      162.51     10.06 o 
   8   0   2       29.47       38.58      3.71 o 
  10   0   2       66.40      104.00      5.94 o 
 -11   1   2        5.50        5.24      0.93 o 
 -10   1   2      139.24      131.36      5.23 o 
  -9   1   2       35.99       39.61      3.10 o 
  -8   1   2       93.79       80.31      4.22 o 
  -7   1   2       79.95       95.65      3.90 o 
  -6   1   2        4.19        8.00      1.09 o 
  -5   1   2     2915.86     3074.15     44.34 o 
  -4   1   2      512.50      527.27     20.91 o 
  -3   1   2      700.79      767.85     10.86 o 
  -2   1   2     2102.73     1839.45     11.89 o 
  -1   1   2    10712.70     9894.01     28.34 o 
   0   1   2     4715.82     4664.55     16.63 o 
   1   1   2        4.09        3.72      1.49 o 
   2   1   2       11.75        5.89      0.58 o 
   3   1   2        1.75        5.76      0.79 o 
   4   1   2       12.32       20.93      1.49 o 
   5   1   2        0.01        0.49      0.58 o 
   6   1   2        6.44        3.93      0.89 o 
   7   1   2        8.51        9.82      1.16 o 
   8   1   2       10.92        7.34      1.44 o 
   9   1   2        0.56       -0.48      1.08 o 
  10   1   2        0.01       -0.23      0.61 o 
 -11   2   2       12.84       20.87      1.64 o 
 -10   2   2       65.25       60.44      4.49 o 
  -9   2   2        4.53        0.69      1.83 o 
  -8   2   2        6.24        4.92      1.31 o 
  -7   2   2        4.46        3.45      0.82 o 
  -6   2   2      825.81      815.89     11.76 o 
  -5   2   2       38.54       25.70      1.84 o 
  -4   2   2     1499.80     1379.41     10.04 o 
  -3   2   2      389.99      321.32      4.52 o 
  -2   2   2     5394.42     5278.30     26.86 o 
  -1   2   2      159.50      186.42      1.91 o 
   0   2   2     5731.98     5562.31     15.42 o 
   1   2   2     1274.02     1350.23      9.29 o 
   2   2   2      181.65      202.15      3.10 o 
   3   2   2      997.85     1056.21     11.54 o 
   4   2   2      397.36      445.38      8.05 o 
   5   2   2       32.71       46.93      2.43 o 
   6   2   2       19.60       11.74      1.28 o 
   7   2   2      145.49      132.57      3.90 o 
   8   2   2      120.38      108.44      5.00 o 
   9   2   2        1.71        2.97      1.08 o 
  10   2   2        0.09        0.91      0.81 o 
 -11   3   2        4.31        3.51      0.79 o 
 -10   3   2        5.22        4.24      1.20 o 
  -9   3   2        0.00        0.34      1.29 o 
  -8   3   2       75.93       79.12      5.17 o 
  -7   3   2        9.15       11.28      1.31 o 
  -6   3   2      554.60      597.05     11.92 o 
  -5   3   2      437.28      373.55      6.71 o 
  -4   3   2     1573.03     1645.96     10.47 o 
  -3   3   2     5871.35     5405.42     27.31 o 
  -2   3   2     5426.24     5305.24     13.40 o 
  -1   3   2        4.08        0.64      0.38 o 
   0   3   2     2726.71     2620.70     10.79 o 
   1   3   2      909.61      973.38      6.51 o 
   2   3   2      899.52      871.44      7.17 o 
   3   3   2     1322.28     1329.63     14.20 o 
   4   3   2        0.51        1.02      0.57 o 
   5   3   2       27.41       32.86      2.10 o 
   6   3   2       74.40       80.53      3.53 o 
   7   3   2       30.09       24.76      1.90 o 
   8   3   2       76.44       69.41      3.95 o 
   9   3   2        9.90       14.87      1.81 o 
  10   3   2       12.58       13.20      1.29 o 
 -11   4   2        0.55       -0.45      0.61 o 
 -10   4   2        2.36        4.62      1.19 o 
  -9   4   2        1.47        1.04      1.10 o 
  -8   4   2        4.51        3.05      0.77 o 
  -7   4   2       12.55        9.29      1.47 o 
  -6   4   2      286.86      292.36      7.04 o 
  -5   4   2      118.36      134.38      4.35 o 
  -4   4   2      483.98      506.71      7.43 o 
  -3   4   2      363.34      385.79      8.44 o 
  -2   4   2      694.41      823.60     41.53 o 
  -1   4   2        5.11       11.68      0.63 o 
   0   4   2     1115.42     1108.58     10.40 o 
   1   4   2      305.76      244.88      3.56 o 
   2   4   2      121.47      124.36      2.86 o 
   3   4   2      692.69      732.71      7.99 o 
   4   4   2      251.37      267.80      5.49 o 
   5   4   2      113.00      102.66      4.27 o 
   6   4   2      935.34      924.61     24.57 o 
   7   4   2       33.17       45.63      2.20 o 
   8   4   2       26.10       25.09      2.58 o 
   9   4   2        7.57       12.07      2.25 o 
  10   4   2       22.57       26.10      2.18 o 
 -11   5   2       33.79       37.94      1.98 o 
 -10   5   2       35.23       24.05      2.28 o 
  -9   5   2      203.84      194.15      6.63 o 
  -8   5   2       33.93       26.05      2.01 o 
  -7   5   2       43.73       30.00      3.15 o 
  -6   5   2      768.69      746.30     35.66 o 
  -5   5   2      666.94      672.27     27.43 o 
  -4   5   2     2223.42     2652.91     20.48 o 
  -3   5   2     1037.15      990.77     23.61 o 
  -2   5   2      895.20      970.41     13.53 o 
  -1   5   2     1120.10     1192.90     12.03 o 
   0   5   2       35.94       38.58      1.09 o 
   1   5   2      149.12      141.12      2.61 o 
   2   5   2      155.48      212.52      4.04 o 
   3   5   2     1745.15     1941.29     11.92 o 
   4   5   2       33.88       43.42      2.23 o 
   5   5   2      408.98      385.14      8.40 o 
   6   5   2      552.85      520.15     13.25 o 
   7   5   2       58.65       64.28      3.44 o 
   8   5   2      118.96      100.70      4.99 o 
   9   5   2        0.41        0.16      1.04 o 
  10   5   2        9.12        6.81      1.20 o 
 -11   6   2        0.03        0.00      0.66 o 
 -10   6   2        4.22        3.91      1.11 o 
  -9   6   2       54.85       61.32      3.71 o 
  -8   6   2       59.01       57.01      2.44 o 
  -7   6   2      125.54      110.40      6.14 o 
  -6   6   2      162.49      162.21      6.95 o 
  -5   6   2       43.43       56.16      3.72 o 
  -4   6   2        2.65        1.75      0.72 o 
  -3   6   2      934.06      999.38      9.11 o 
  -2   6   2       98.91       81.56      1.67 o 
  -1   6   2       54.68       71.25      1.86 o 
   0   6   2      464.84      519.74      5.92 o 
   1   6   2       75.88       48.75      1.87 o 
   2   6   2      262.92      273.35      4.84 o 
   3   6   2      305.12      294.80      6.37 o 
   4   6   2     1505.84     1520.78     19.55 o 
   5   6   2        2.56        4.36      1.26 o 
   6   6   2        8.03        7.08      1.44 o 
   7   6   2       83.06       86.27      3.96 o 
   8   6   2      215.24      208.63      6.83 o 
   9   6   2       78.52       74.17      4.42 o 
 -11   7   2        3.08        1.99      0.63 o 
 -10   7   2       15.67       20.13      2.50 o 
  -9   7   2       38.25       39.48      3.80 o 
  -8   7   2        9.59        4.93      0.99 o 
  -7   7   2      317.68      250.91     12.13 o 
  -6   7   2        5.23        7.86      1.80 o 
  -5   7   2        0.39        2.22      1.20 o 
  -4   7   2       53.22       55.36      2.20 o 
  -3   7   2      116.58      130.93      2.65 o 
  -2   7   2      169.71      193.73      3.04 o 
  -1   7   2      750.90      704.00     13.08 o 
   0   7   2     1834.76     2134.46     17.64 o 
   1   7   2     2786.79     3136.21     22.28 o 
   2   7   2      263.61      339.71      6.48 o 
   3   7   2       15.10       21.21      1.65 o 
   4   7   2       23.65       23.76      1.83 o 
   5   7   2        5.23        5.03      1.53 o 
   6   7   2       41.03       47.29      2.69 o 
   7   7   2       42.78       39.83      2.73 o 
   8   7   2        2.21        2.56      0.99 o 
   9   7   2        2.92        4.34      1.29 o 
 -11   8   2        6.66        4.57      1.37 o 
 -10   8   2       45.61       45.94      3.47 o 
  -9   8   2       13.80        7.35      1.39 o 
  -8   8   2        0.38        0.84      0.72 o 
  -7   8   2        4.36        2.07      0.76 o 
  -6   8   2      415.96      409.13      9.48 o 
  -5   8   2        6.12        4.19      1.04 o 
  -4   8   2      813.50      827.83     13.30 o 
  -3   8   2       49.02       38.46      1.81 o 
  -2   8   2     2114.31     2087.38     17.52 o 
  -1   8   2       94.28       88.05      2.88 o 
   0   8   2      135.08      145.27      4.88 o 
   1   8   2      227.78      201.79      8.25 o 
   2   8   2      917.51      877.89     14.15 o 
   3   8   2        6.35       23.94      1.79 o 
   4   8   2       40.72       38.03      2.34 o 
   5   8   2        1.89       -0.76      1.11 o 
   6   8   2      315.94      289.13      6.52 o 
   7   8   2       29.27       28.87      2.40 o 
   8   8   2       39.56       49.19      3.19 o 
   9   8   2        8.65        7.31      1.37 o 
 -10   9   2        0.40        0.57      0.81 o 
  -9   9   2       26.22       34.78      2.63 o 
  -8   9   2       87.90       74.78      3.22 o 
  -7   9   2      691.45      693.12      8.29 o 
  -6   9   2       49.26       49.36      3.42 o 
  -5   9   2        0.16        1.54      0.83 o 
  -4   9   2      300.13      263.45      5.22 o 
  -3   9   2       18.13       20.99      1.47 o 
  -2   9   2      113.63      135.27      3.49 o 
  -1   9   2       36.98       19.77      1.50 o 
   0   9   2      683.65      767.95     53.37 o 
   1   9   2     3002.77     3024.91     27.54 o 
   2   9   2      338.41      375.32     12.60 o 
   3   9   2       61.13       51.29      2.68 o 
   4   9   2        5.15        4.96      1.11 o 
   5   9   2       82.89       76.08      2.78 o 
   6   9   2       36.93       31.40      2.90 o 
   7   9   2        4.46        4.09      0.99 o 
   8   9   2       23.35       22.33      2.14 o 
   9   9   2       48.74       49.23      2.90 o 
 -10  10   2        4.97        6.86      1.29 o 
  -9  10   2       31.16       28.52      5.26 o 
  -8  10   2       17.42       17.51      1.79 o 
  -7  10   2        2.72        4.01      0.99 o 
  -6  10   2        0.17        1.02      0.78 o 
  -5  10   2      524.32      549.48      9.14 o 
  -4  10   2      239.03      262.33      6.16 o 
  -3  10   2       36.63       36.91      3.53 o 
  -2  10   2       68.94      105.41      3.74 o 
  -1  10   2        1.60        0.77      0.74 o 
   0  10   2      470.12      447.15      8.79 o 
   1  10   2      284.40      263.12      8.64 o 
   2  10   2       92.17       96.85      4.21 o 
   3  10   2      131.42      130.22      5.18 o 
   4  10   2      900.24      905.55     14.07 o 
   5  10   2      258.04      236.25      4.58 o 
   6  10   2       22.00       19.15      2.22 o 
   7  10   2        0.38        0.30      1.36 o 
   8  10   2       15.25       12.84      2.02 o 
 -10  11   2        1.33        1.73      0.71 o 
  -9  11   2        0.67        0.56      1.37 o 
  -8  11   2        3.92        1.43      0.77 o 
  -7  11   2        0.02       -0.08      0.86 o 
  -6  11   2      669.24      611.91      9.12 o 
  -5  11   2      402.95      384.49      9.08 o 
  -4  11   2      242.14      244.55      7.21 o 
  -3  11   2      325.01      330.82      8.13 o 
  -2  11   2        5.94        8.55      1.53 o 
  -1  11   2      725.65      699.90     10.35 o 
   0  11   2      150.67      141.79      5.23 o 
   1  11   2       39.97       37.97      3.38 o 
   2  11   2      255.75      239.91      8.88 o 
   3  11   2       12.69       15.01      1.93 o 
   4  11   2      410.46      375.23      6.18 o 
   5  11   2        6.14        4.55      1.06 o 
   6  11   2       12.06       10.51      1.59 o 
   7  11   2       95.95      102.91      7.43 o 
   8  11   2       17.87       21.32      2.26 o 
  -9  12   2       46.18       46.44      2.43 o 
  -8  12   2        0.34        0.14      0.90 o 
  -7  12   2        1.84        2.16      0.87 o 
  -6  12   2      184.72      171.89      6.54 o 
  -5  12   2        0.39        0.93      0.86 o 
  -4  12   2       86.71      100.67      6.44 o 
  -3  12   2      258.91      224.13      8.73 o 
  -2  12   2      119.63      121.50      6.22 o 
  -1  12   2      155.04      152.62      5.71 o 
   0  12   2      116.67      138.43      6.78 o 
   1  12   2      247.19      230.01      8.81 o 
   2  12   2       76.46       69.13      5.00 o 
   3  12   2       57.25       49.52      2.10 o 
   4  12   2      119.39      125.16      3.88 o 
   5  12   2       16.48       14.60      1.90 o 
   6  12   2       36.84       29.37      2.72 o 
   7  12   2        1.89        1.04      1.20 o 
   8  12   2        0.01        1.49      1.49 o 
  -9  13   2        9.16       12.41      1.62 o 
  -8  13   2        0.63        0.65      0.93 o 
  -7  13   2        2.43        5.51      1.94 o 
  -6  13   2       50.06       47.73      4.19 o 
  -5  13   2       88.98       95.08      4.19 o 
  -4  13   2      336.86      370.37      7.21 o 
  -3  13   2     1454.24     1366.35     20.42 o 
  -2  13   2      129.72      131.25      7.20 o 
  -1  13   2      101.48       91.32      6.51 o 
   0  13   2      107.59      113.50      6.38 o 
   1  13   2        4.36        5.12      1.59 o 
   2  13   2        1.99        1.76      0.94 o 
   3  13   2       34.57       33.37      1.85 o 
   4  13   2        9.47        6.01      1.60 o 
   5  13   2       24.24       16.06      1.94 o 
   6  13   2       15.70       19.86      2.19 o 
   7  13   2        1.84        2.32      1.10 o 
  -8  14   2        3.81        2.43      0.74 o 
  -7  14   2       20.44       19.59      2.57 o 
  -6  14   2      131.14      140.83      6.94 o 
  -5  14   2        0.55        1.47      0.90 o 
  -4  14   2        2.11        2.95      1.01 o 
  -3  14   2      144.33      148.45      4.58 o 
  -2  14   2        0.00       -1.01      1.01 o 
  -1  14   2       13.46        8.79      1.35 o 
   0  14   2      284.03      271.57      6.36 o 
   1  14   2        1.34       -0.64      0.93 o 
   2  14   2      106.43       94.51      3.68 o 
   3  14   2      101.39       96.92      3.36 o 
   4  14   2        1.12        0.31      3.33 o 
   5  14   2       13.87        9.04      1.51 o 
   6  14   2       26.80       23.03      2.10 o 
   7  14   2       33.24       25.62      2.26 o 
  -8  15   2       14.29       16.24      1.94 o 
  -7  15   2        7.74       11.19      1.85 o 
  -6  15   2       18.49       21.91      2.19 o 
  -5  15   2       48.81       51.35      3.37 o 
  -4  15   2        4.57        2.77      1.46 o 
  -3  15   2      407.04      398.05      8.26 o 
  -2  15   2       31.44       29.90      2.13 o 
  -1  15   2       36.35       38.26      2.41 o 
   0  15   2      330.70      311.11      6.82 o 
   1  15   2       10.91       12.77      1.29 o 
   2  15   2        0.75       -1.14      1.14 o 
   3  15   2        2.81        1.68      4.35 o 
   4  15   2       48.29       48.23      3.88 o 
   5  15   2        4.93        4.06      1.31 o 
   6  15   2        3.36        1.55      1.04 o 
  -7  16   2        0.31        1.49      0.97 o 
  -6  16   2        7.46        7.75      1.34 o 
  -5  16   2       28.97       25.17      1.91 o 
  -4  16   2        3.36        2.59      1.06 o 
  -3  16   2        0.10        1.60      1.45 o 
  -2  16   2       32.62       33.23      2.43 o 
  -1  16   2        1.17        0.84      1.06 o 
   0  16   2      323.67      321.93      7.56 o 
   1  16   2       45.42       42.53      2.74 o 
   2  16   2       49.89       49.73      3.27 o 
   3  16   2        0.00        4.12      2.01 o 
   4  16   2       11.97       19.60      4.00 o 
   5  16   2       20.57       33.62      7.89 o 
   6  16   2        5.73        3.89      1.37 o 
  -6  17   2       12.59       17.07      1.76 o 
  -5  17   2       19.72       22.46      1.87 o 
  -4  17   2       51.72       54.20      3.15 o 
  -3  17   2      225.03      214.68      8.31 o 
  -2  17   2        0.88       -0.99      0.99 o 
  -1  17   2       99.95       97.38      3.99 o 
   0  17   2        6.19        5.60      1.22 o 
   1  17   2        7.90        7.35      1.63 o 
   2  17   2        0.95        3.14      2.28 o 
   3  17   2        6.98       19.85      2.49 o 
   4  17   2       16.52       20.13      6.51 o 
   5  17   2        7.96       12.34      2.29 o 
  -5  18   2        3.03        1.37      2.74 o 
  -4  18   2        1.39        1.26      0.93 o 
  -3  18   2       19.88       21.46      2.57 o 
  -2  18   2        0.06        0.06      1.01 o 
  -1  18   2        4.57        3.63      0.99 o 
   0  18   2       16.26       18.28      1.65 o 
   1  18   2       15.80       15.03      1.82 o 
   2  18   2       55.36       59.02      5.26 o 
   3  18   2        1.78        8.49      9.37 o 
  -4  19   2       11.98       14.25      4.91 o 
  -3  19   2       13.14       11.45      1.76 o 
  -2  19   2      193.25      191.39      4.41 o 
  -1  19   2       55.27       50.23      2.42 o 
   0  19   2        0.08        1.49      0.93 o 
   1  19   2        9.70       17.01      9.37 o 
   2  19   2       11.54       16.83      8.34 o 
  -2  20   2       10.15        2.29      1.60 o 
  -1  20   2       34.96       28.80      2.74 o 
   0  20   2       29.52       49.07     11.77 o 
 -11   0   3        7.78        3.77      1.29 o 
  -9   0   3       62.89       75.20      7.54 o 
  -7   0   3      528.29      528.28     17.60 o 
  -5   0   3       36.18       44.11      3.66 o 
  -3   0   3       32.11       45.48      2.06 o 
  -1   0   3     4112.21     4015.61     25.14 o 
   1   0   3       62.63       92.09      2.90 o 
   3   0   3      703.16      738.31      9.15 o 
   5   0   3      108.76      131.88      8.69 o 
   7   0   3      160.13      181.27      6.55 o 
   9   0   3        1.17        0.91      1.14 o 
 -12   1   3        0.86        1.06      0.56 o 
 -11   1   3       39.97       36.77      2.26 o 
 -10   1   3        4.77        3.11      1.26 o 
  -9   1   3       10.48        4.76      1.39 o 
  -8   1   3       40.96       38.73      2.90 o 
  -7   1   3        6.69        7.13      1.08 o 
  -6   1   3        1.75        1.83      1.13 o 
  -5   1   3      206.39      183.24      5.24 o 
  -4   1   3       58.51       48.56      2.47 o 
  -3   1   3     1724.08     1598.09     24.11 o 
  -2   1   3     5472.31     5559.29     18.62 o 
  -1   1   3      558.79      577.65     14.97 o 
   0   1   3       30.15       36.03      1.26 o 
   1   1   3      260.15      289.45      5.53 o 
   2   1   3      160.42      131.14      3.28 o 
   3   1   3      698.90      714.57     11.89 o 
   4   1   3        4.81        0.78      0.64 o 
   5   1   3       81.25       82.37      3.91 o 
   6   1   3        4.30        3.43      1.19 o 
   7   1   3       38.18       43.06      2.48 o 
   8   1   3        5.32        4.33      1.13 o 
   9   1   3        0.27       -0.36      0.83 o 
 -12   2   3       12.27       12.03      1.14 o 
 -11   2   3        2.57        1.66      0.74 o 
 -10   2   3        1.10        2.28      0.99 o 
  -9   2   3       17.14        7.63      1.51 o 
  -8   2   3      130.97      124.20      4.45 o 
  -7   2   3       14.91       21.19      2.89 o 
  -6   2   3       24.36       14.76      1.62 o 
  -5   2   3      266.41      235.36      9.37 o 
  -4   2   3       84.95       47.69      2.41 o 
  -3   2   3       46.58       74.99      2.19 o 
  -2   2   3     1440.92     1514.40      6.05 o 
  -1   2   3      849.81      882.17      7.42 o 
   0   2   3     1633.83     1560.04     10.03 o 
   1   2   3     2808.63     2742.78     17.98 o 
   2   2   3        0.04        2.95      0.62 o 
   3   2   3       12.46       12.38      1.04 o 
   4   2   3      153.93      161.75      3.92 o 
   5   2   3       95.94      110.32      3.97 o 
   6   2   3      588.86      545.10     10.95 o 
   7   2   3       14.49       14.25      1.47 o 
   8   2   3        8.77        8.49      1.50 o 
   9   2   3        4.34        6.38      1.61 o 
 -12   3   3        0.51       -0.34      0.65 o 
 -11   3   3        2.72        1.07      0.76 o 
 -10   3   3        6.10        2.67      0.97 o 
  -9   3   3       24.30       27.87      3.29 o 
  -8   3   3        0.01        0.37      0.87 o 
  -7   3   3      206.69      216.65      6.47 o 
  -6   3   3        2.64        7.29      1.37 o 
  -5   3   3       52.55       62.97      3.56 o 
  -4   3   3      478.22      407.90      5.36 o 
  -3   3   3      148.05      176.01      3.36 o 
  -2   3   3     3561.97     3541.64     40.18 o 
  -1   3   3     3067.82     3088.80     21.62 o 
   0   3   3      544.62      588.34      4.51 o 
   1   3   3     1430.51     1378.68     35.08 o 
   2   3   3      201.36      221.82      4.34 o 
   3   3   3       28.29       39.08      1.81 o 
   4   3   3      251.33      277.11      5.19 o 
   5   3   3       61.43       57.38      3.43 o 
   6   3   3      186.75      208.54      5.25 o 
   7   3   3       10.89       11.15      1.80 o 
   8   3   3       10.92       10.32      1.62 o 
   9   3   3       58.02       60.36      3.07 o 
 -11   4   3       14.60       11.60      1.25 o 
 -10   4   3        6.28       10.49      1.39 o 
  -9   4   3        3.68        5.40      1.21 o 
  -8   4   3        3.48        1.25      1.04 o 
  -7   4   3        0.22        4.29      1.60 o 
  -6   4   3       17.56       22.63      2.02 o 
  -5   4   3      269.22      287.79      6.42 o 
  -4   4   3      734.58      753.66      8.87 o 
  -3   4   3     2271.26     2622.02     85.76 o 
  -2   4   3     1385.19     1580.05     13.71 o 
  -1   4   3       59.54       64.71      2.02 o 
   0   4   3      105.40      114.49      2.44 o 
   1   4   3      475.90      498.35      8.43 o 
   2   4   3      328.84      354.16      5.62 o 
   3   4   3       13.90       15.29      1.31 o 
   4   4   3       88.69       73.46      3.05 o 
   5   4   3      126.85      122.62      5.01 o 
   6   4   3       27.70       33.56      1.97 o 
   7   4   3       43.82       46.71      3.41 o 
   8   4   3       56.44       45.15      3.13 o 
   9   4   3        0.04        1.03      0.74 o 
 -11   5   3        0.78        0.96      0.74 o 
 -10   5   3        1.30        0.69      0.83 o 
  -9   5   3       61.42       57.78      3.22 o 
  -8   5   3       22.66       26.78      1.93 o 
  -7   5   3        0.73        0.57      0.97 o 
  -6   5   3      562.80      479.38     14.69 o 
  -5   5   3      142.63      134.53      4.48 o 
  -4   5   3      385.57      453.50      6.00 o 
  -3   5   3      256.52      298.10     17.63 o 
  -2   5   3      523.04      436.86      6.35 o 
  -1   5   3      314.61      316.46      5.58 o 
   0   5   3       38.84       39.10      1.39 o 
   1   5   3       30.37       28.01      1.53 o 
   2   5   3       11.69       11.69      1.46 o 
   3   5   3     1155.45     1266.24     17.06 o 
   4   5   3       47.40       49.28      2.62 o 
   5   5   3       15.18       18.89      2.06 o 
   6   5   3       18.59        9.99      1.36 o 
   7   5   3       43.04       48.10      3.02 o 
   8   5   3       16.96       16.50      2.36 o 
   9   5   3        0.47        0.73      0.88 o 
 -11   6   3       51.02       46.79      2.16 o 
 -10   6   3        2.41        0.99      0.92 o 
  -9   6   3       35.68       33.88      3.43 o 
  -8   6   3       11.61       12.10      1.23 o 
  -7   6   3       97.32       90.15      6.63 o 
  -6   6   3        4.09       20.05     10.40 o 
  -5   6   3       18.58       24.85      2.50 o 
  -4   6   3      199.46      228.42      5.86 o 
  -3   6   3        1.74        2.02      0.48 o 
  -2   6   3     2905.60     3166.44     46.65 o 
  -1   6   3     3392.14     3450.90     22.95 o 
   0   6   3     2749.99     2752.06     19.79 o 
   1   6   3     1915.21     2142.16     13.40 o 
   2   6   3      176.24      158.96      4.04 o 
   3   6   3      664.45      750.35     13.68 o 
   4   6   3       23.36       23.99      2.19 o 
   5   6   3        0.06        1.55      1.20 o 
   6   6   3       45.43       49.27      2.41 o 
   7   6   3        0.11        0.51      0.88 o 
   8   6   3        1.12        0.46      0.86 o 
   9   6   3       26.69       24.57      3.31 o 
 -11   7   3        8.29        8.48      1.14 o 
 -10   7   3       46.57       32.61      2.50 o 
  -9   7   3      187.34      185.88      5.50 o 
  -8   7   3       94.30       88.08      2.96 o 
  -7   7   3        0.37        1.48      1.43 o 
  -6   7   3       73.24       57.57      4.28 o 
  -5   7   3      317.01      298.66     10.74 o 
  -4   7   3       96.02       78.48      2.76 o 
  -3   7   3      223.42      259.63      6.80 o 
  -2   7   3     1131.83     1285.65     11.55 o 
  -1   7   3      101.36       91.08      2.81 o 
   0   7   3        5.98        4.34      1.35 o 
   1   7   3       46.49       70.79      2.58 o 
   2   7   3      251.77      323.98      5.96 o 
   3   7   3      319.23      380.01      6.97 o 
   4   7   3        0.93        2.24      1.14 o 
   5   7   3        5.24        6.13      1.69 o 
   6   7   3       10.59        8.87      1.45 o 
   7   7   3        1.59        1.72      0.78 o 
   8   7   3        0.06       -0.81      1.00 o 
   9   7   3       44.37       37.84      2.57 o 
 -11   8   3        4.86        5.27      1.02 o 
 -10   8   3        7.76        7.98      1.84 o 
  -9   8   3      270.43      243.10      7.25 o 
  -8   8   3      187.43      176.10      4.96 o 
  -7   8   3       10.30       17.24      1.36 o 
  -6   8   3       84.25       77.13      4.17 o 
  -5   8   3       56.08       58.24      3.29 o 
  -4   8   3       34.72       36.03      1.77 o 
  -3   8   3      295.35      344.65      5.77 o 
  -2   8   3        3.38        1.97      0.59 o 
  -1   8   3     1364.84     1664.12     14.36 o 
   0   8   3     1311.22     1329.99     18.51 o 
   1   8   3     1611.62     1753.44     19.81 o 
   2   8   3       13.17        7.29      1.00 o 
   3   8   3      138.69      159.43      4.68 o 
   4   8   3        0.58        0.54      1.64 o 
   5   8   3       29.01       28.42      1.89 o 
   6   8   3       10.08       10.85      1.81 o 
   7   8   3        7.70       13.10      1.56 o 
   8   8   3       12.77       10.20      1.44 o 
 -11   9   3        2.70        5.71      1.37 o 
 -10   9   3        3.01        5.38      0.88 o 
  -9   9   3        0.67        0.67      0.87 o 
  -8   9   3      282.71      272.45      7.13 o 
  -7   9   3        2.92        2.31      0.64 o 
  -6   9   3       45.58       46.79      3.25 o 
  -5   9   3       87.63       83.80      4.09 o 
  -4   9   3      200.92      201.50      9.01 o 
  -3   9   3      216.97      208.79      5.16 o 
  -2   9   3       63.92      104.06      4.13 o 
  -1   9   3       35.49       28.34      3.09 o 
   0   9   3      137.25      146.62      4.76 o 
   1   9   3        0.86        5.20      1.26 o 
   2   9   3       35.24       31.53      2.51 o 
   3   9   3      139.97      140.25      5.37 o 
   4   9   3        2.27       -0.02      1.20 o 
   5   9   3       67.93       58.06      2.67 o 
   6   9   3      102.68       96.09      4.97 o 
   7   9   3        0.81       -1.40      2.17 o 
   8   9   3        1.91        0.80      0.97 o 
 -10  10   3       17.57       14.07      1.40 o 
  -9  10   3       11.11       16.67      1.85 o 
  -8  10   3        5.39        5.17      1.27 o 
  -7  10   3      416.74      364.37      7.17 o 
  -6  10   3        7.78       11.25      1.18 o 
  -5  10   3      343.33      361.70     10.72 o 
  -4  10   3      489.65      510.41     10.06 o 
  -3  10   3       44.62       58.13      5.53 o 
  -2  10   3       23.79       34.27      2.49 o 
  -1  10   3      154.53      171.23      5.66 o 
   0  10   3      441.13      535.09     12.36 o 
   1  10   3      151.15      145.46      8.60 o 
   2  10   3       73.18       70.46      3.78 o 
   3  10   3      235.63      202.03      6.67 o 
   4  10   3       59.57       49.78      2.49 o 
   5  10   3        1.36       -1.25      1.43 o 
   6  10   3        0.35       -0.02      1.14 o 
   7  10   3        1.44        7.45      1.49 o 
   8  10   3        9.63       14.10      1.76 o 
 -10  11   3        1.26        0.60      0.56 o 
  -9  11   3        1.64        2.29      0.82 o 
  -8  11   3        0.01        0.16      0.89 o 
  -7  11   3       52.68       46.38      3.34 o 
  -6  11   3      126.47      133.69      4.29 o 
  -5  11   3        2.20        1.71      1.13 o 
  -4  11   3      294.06      293.82     10.02 o 
  -3  11   3       59.47       60.94      5.09 o 
  -2  11   3       85.79       98.96      5.74 o 
  -1  11   3       40.21       48.86      3.25 o 
   0  11   3      160.45      173.74      6.35 o 
   1  11   3       97.14      101.00      5.74 o 
   2  11   3      147.12      141.29      5.53 o 
   3  11   3       23.67       29.84      1.74 o 
   4  11   3        7.76        2.40      2.09 o 
   5  11   3      194.78      166.28      6.67 o 
   6  11   3       34.60       48.49      3.73 o 
   7  11   3        0.11        0.34      0.93 o 
   8  11   3       10.91       17.83      2.51 o 
  -9  12   3        0.00       -0.05      0.64 o 
  -8  12   3        2.89        2.28      1.56 o 
  -7  12   3        1.19        0.88      0.99 o 
  -6  12   3        0.19        2.10      1.10 o 
  -5  12   3       14.45       12.68      1.53 o 
  -4  12   3        5.65        3.43      2.17 o 
  -3  12   3       51.87       57.25      5.49 o 
  -2  12   3        3.04        5.84      1.76 o 
  -1  12   3       57.23       50.85      3.41 o 
   0  12   3      152.81      129.19      5.41 o 
   1  12   3       41.46       27.42      3.31 o 
   2  12   3      138.77      147.91      3.83 o 
   3  12   3      108.96      110.96      3.71 o 
   4  12   3       41.15       52.92      2.88 o 
   5  12   3        4.71        5.64      1.58 o 
   6  12   3        9.30       10.24      2.25 o 
   7  12   3        3.17        1.79      0.93 o 
  -9  13   3       17.03       18.93      1.60 o 
  -8  13   3        5.47        2.63      1.15 o 
  -7  13   3        8.70        8.12      1.69 o 
  -6  13   3        4.98        4.07      1.35 o 
  -5  13   3       27.68       34.62      2.49 o 
  -4  13   3       74.05       57.52      2.89 o 
  -3  13   3       66.26       54.12      2.79 o 
  -2  13   3       14.30       17.31      1.87 o 
  -1  13   3        5.30        3.46      1.14 o 
   0  13   3      275.54      255.08      6.65 o 
   1  13   3        1.29       -0.35      0.97 o 
   2  13   3        1.17        1.74      0.79 o 
   3  13   3        6.32        6.89      1.36 o 
   4  13   3        0.91        0.42      1.16 o 
   5  13   3       55.92       52.83      3.56 o 
   6  13   3        0.07        0.03      1.83 o 
   7  13   3        0.51        2.29      0.97 o 
  -9  14   3        1.09        1.14      0.91 o 
  -8  14   3       71.37       81.12      3.46 o 
  -7  14   3        2.03        1.99      2.06 o 
  -6  14   3        9.65        7.15      1.53 o 
  -5  14   3       71.09       69.72      3.47 o 
  -4  14   3       24.35       23.19      2.05 o 
  -3  14   3        2.46        2.47      1.01 o 
  -2  14   3        2.40        1.80      1.11 o 
  -1  14   3      109.35      111.14      4.49 o 
   0  14   3      125.12      114.74      3.95 o 
   1  14   3        1.45        0.07      1.05 o 
   2  14   3      195.55      180.49      4.65 o 
   3  14   3       20.10       15.49      1.99 o 
   4  14   3       33.60       32.90      2.50 o 
   5  14   3       20.19       31.00      2.67 o 
   6  14   3       19.15       33.03      2.91 o 
  -8  15   3        0.09        0.64      0.80 o 
  -7  15   3        5.68        3.09      1.13 o 
  -6  15   3       15.55       16.79      1.87 o 
  -5  15   3        7.81       11.01      1.45 o 
  -4  15   3       51.01       52.38      3.37 o 
  -3  15   3       10.70       11.31      2.02 o 
  -2  15   3        9.41        7.63      1.34 o 
  -1  15   3        0.23        1.27      1.26 o 
   0  15   3       96.10       77.87      5.37 o 
   1  15   3        8.66        3.16      1.24 o 
   2  15   3        9.15       10.04      2.77 o 
   3  15   3        0.38        2.64      2.54 o 
   4  15   3        2.20        6.07      4.78 o 
   5  15   3        0.22        1.43      2.51 o 
   6  15   3        0.01        1.83      1.37 o 
  -7  16   3       51.96       54.00      3.22 o 
  -6  16   3       51.23       57.41      3.03 o 
  -5  16   3        0.46        0.38      0.86 o 
  -4  16   3        0.94        0.70      0.86 o 
  -3  16   3      168.51      176.45      6.45 o 
  -2  16   3       33.51       31.56      2.41 o 
  -1  16   3       23.14       19.83      1.71 o 
   0  16   3       16.78       17.12      1.75 o 
   1  16   3        1.18        1.62      1.35 o 
   2  16   3       28.86       40.56      2.69 o 
   3  16   3       20.52       27.73      2.57 o 
   4  16   3       38.84       42.65      3.29 o 
   5  16   3       14.69       16.46      2.74 o 
  -6  17   3        0.36        1.16      1.03 o 
  -5  17   3       16.42       10.53      1.67 o 
  -4  17   3       22.66       19.95      2.53 o 
  -3  17   3       99.89      109.85      4.74 o 
  -2  17   3       17.36       20.00      2.64 o 
  -1  17   3       11.60       10.39      1.62 o 
   0  17   3        0.02       -1.07      1.10 o 
   1  17   3        0.26        0.33      1.26 o 
   2  17   3       15.71       24.52      3.20 o 
   3  17   3        0.14        1.03      0.97 o 
   4  17   3        0.02        0.00      1.14 o 
  -5  18   3        8.63        4.30      0.93 o 
  -4  18   3       22.10       18.34      4.80 o 
  -3  18   3       85.22       97.15      4.03 o 
  -2  18   3        4.56        6.64      1.29 o 
  -1  18   3       39.62       47.72      2.99 o 
   0  18   3       11.31       15.55      2.14 o 
   1  18   3       24.44       25.19      4.34 o 
   2  18   3        2.69       10.40      3.89 o 
  -4  19   3       46.50       66.75      3.29 o 
  -3  19   3       37.95       38.60      4.34 o 
  -2  19   3        6.06       12.88      1.44 o 
  -1  19   3        0.76        2.60      1.60 o 
   0  19   3        9.80       12.09      1.65 o 
   1  19   3        5.22        0.69      1.14 o 
 -12   0   4        1.56        3.14      0.88 o 
 -10   0   4      111.31      117.90      6.38 o 
  -8   0   4        3.06        3.41      1.37 o 
  -6   0   4     1744.14     1749.65     25.60 o 
  -4   0   4       70.19       83.69      9.26 o 
  -2   0   4     1557.66     1621.50     28.80 o 
   0   0   4      421.65      426.27     10.29 o 
   2   0   4        0.14        7.94      1.04 o 
   4   0   4       35.50       47.87      3.63 o 
   6   0   4       82.33      103.42      4.25 o 
   8   0   4       27.18       25.15      2.75 o 
 -12   1   4        3.46        6.63      1.01 o 
 -11   1   4        0.27       -0.28      0.74 o 
 -10   1   4       14.87        9.49      1.43 o 
  -9   1   4        5.42        7.08      0.97 o 
  -8   1   4        4.41       10.43      1.38 o 
  -7   1   4       17.31       23.74      2.15 o 
  -6   1   4        6.60        7.54      1.59 o 
  -5   1   4       13.05       20.66      1.49 o 
  -4   1   4      151.72      199.46      5.56 o 
  -3   1   4      547.44      515.62     24.80 o 
  -2   1   4     1016.00     1044.65     18.47 o 
  -1   1   4     2197.94     2335.11     28.80 o 
   0   1   4       57.83       73.93      2.46 o 
   1   1   4       52.78       63.52      2.11 o 
   2   1   4       81.89       92.88      2.57 o 
   3   1   4      275.48      304.42      5.39 o 
   4   1   4      402.77      412.95      7.48 o 
   5   1   4       81.61       82.13      3.66 o 
   6   1   4        1.06        0.94      0.71 o 
   7   1   4       15.74       12.18      1.89 o 
   8   1   4        0.73        0.73      0.72 o 
   9   1   4       10.85       16.54      1.44 o 
 -12   2   4       42.26       41.54      2.14 o 
 -11   2   4       19.90       13.44      1.67 o 
 -10   2   4       18.66       21.41      1.92 o 
  -9   2   4        6.44        6.93      0.87 o 
  -8   2   4       13.99       11.32      1.75 o 
  -7   2   4       18.75       25.75      2.28 o 
  -6   2   4      416.97      553.43     21.03 o 
  -5   2   4       19.64       22.98      1.56 o 
  -4   2   4      417.36      382.81      5.59 o 
  -3   2   4     1050.31     1024.56     10.20 o 
  -2   2   4     1693.85     1700.34     23.20 o 
  -1   2   4     3100.62     3365.33     37.38 o 
   0   2   4     1221.43     1270.29     21.37 o 
   1   2   4      526.60      571.66      8.01 o 
   2   2   4      103.72      105.27      3.27 o 
   3   2   4      105.06       86.02      2.82 o 
   4   2   4       31.97       38.00      2.04 o 
   5   2   4      115.24      101.76      4.66 o 
   6   2   4      255.18      264.51      5.58 o 
   7   2   4        0.01        0.00      1.02 o 
   8   2   4        2.71        2.57      0.86 o 
   9   2   4        1.25        1.09      0.60 o 
 -12   3   4        0.01       -0.71      0.71 o 
 -11   3   4       15.20       10.90      1.28 o 
 -10   3   4        1.36        2.43      0.87 o 
  -9   3   4      167.46      154.63      6.76 o 
  -8   3   4        0.26        0.59      0.96 o 
  -7   3   4        0.44        1.62      0.87 o 
  -6   3   4       42.64       32.73      2.90 o 
  -5   3   4       14.25       30.87      2.25 o 
  -4   3   4        4.91       14.47      1.20 o 
  -3   3   4        9.04       14.65      1.69 o 
  -2   3   4      391.19      397.32      6.10 o 
  -1   3   4      691.04      722.85      8.81 o 
   0   3   4      108.12      107.20      6.17 o 
   1   3   4      571.57      655.87     15.00 o 
   2   3   4       16.80       19.82      1.71 o 
   3   3   4      165.84      154.25      4.97 o 
   4   3   4       16.80       13.93      1.49 o 
   5   3   4       96.36      116.45      4.93 o 
   6   3   4      149.98      152.93      4.68 o 
   7   3   4        8.47       10.08      1.74 o 
   8   3   4        2.68        2.63      1.05 o 
   9   3   4        3.07        3.32      0.88 o 
 -12   4   4        1.78        0.65      0.55 o 
 -11   4   4        5.84        4.42      0.89 o 
 -10   4   4        9.00        9.40      1.12 o 
  -9   4   4        0.16        0.39      0.86 o 
  -8   4   4       47.09       38.08      3.04 o 
  -7   4   4        2.07        2.15      0.90 o 
  -6   4   4       21.13       12.61      1.55 o 
  -5   4   4       27.11       50.58      3.12 o 
  -4   4   4      196.09      264.50      5.14 o 
  -3   4   4      166.87      153.94      3.73 o 
  -2   4   4      732.88      702.58      8.70 o 
  -1   4   4     1641.87     1768.37     12.03 o 
   0   4   4       16.83       18.15      1.35 o 
   1   4   4      483.86      471.52      9.59 o 
   2   4   4        0.40        4.77      1.20 o 
   3   4   4      283.66      323.49      8.96 o 
   4   4   4      431.90      427.15      9.15 o 
   5   4   4        2.54        0.34      0.93 o 
   6   4   4       91.19       78.99      5.50 o 
   7   4   4       23.83       21.52      1.95 o 
   8   4   4        0.05       -0.44      0.90 o 
   9   4   4        9.59        5.35      0.97 o 
 -12   5   4        0.13        0.46      0.91 o 
 -11   5   4        7.47        5.88      0.96 o 
 -10   5   4        3.33        3.80      1.00 o 
  -9   5   4       30.32       34.40      2.83 o 
  -8   5   4      124.41      117.16      3.98 o 
  -7   5   4       97.81       82.75      4.21 o 
  -6   5   4        0.81        5.11      1.17 o 
  -5   5   4      139.92      112.25      4.35 o 
  -4   5   4      290.57      249.09      6.29 o 
  -3   5   4       26.66       32.68      1.83 o 
  -2   5   4      467.96      483.63      7.52 o 
  -1   5   4     1329.34     1367.92     12.36 o 
   0   5   4       99.12       63.61      2.37 o 
   1   5   4      275.73      282.91      7.67 o 
   2   5   4      285.63      342.53      9.05 o 
   3   5   4       63.33       77.98     10.17 o 
   4   5   4       48.84       34.99      3.39 o 
   5   5   4        3.65        2.18      0.90 o 
   6   5   4       67.53       58.90      3.25 o 
   7   5   4      136.71      147.24      5.70 o 
   8   5   4       20.40       23.31      2.50 o 
 -11   6   4       23.12       26.32      1.70 o 
 -10   6   4        3.68        4.49      1.02 o 
  -9   6   4        4.65        5.85      0.95 o 
  -8   6   4        3.93        2.26      0.72 o 
  -7   6   4      267.77      259.07      9.05 o 
  -6   6   4       36.47       29.92      2.99 o 
  -5   6   4      117.67      111.55      4.38 o 
  -4   6   4       28.61       25.39      2.70 o 
  -3   6   4      490.65      505.67      8.62 o 
  -2   6   4      388.79      357.93      8.08 o 
  -1   6   4        3.31        1.95      0.88 o 
   0   6   4        4.95       13.09      1.17 o 
   1   6   4     1106.52     1182.31     16.37 o 
   2   6   4        0.00        0.62      1.20 o 
   3   6   4      150.19      137.13      6.38 o 
   4   6   4       98.31       98.73      5.57 o 
   5   6   4        8.19        7.25      1.05 o 
   6   6   4       24.26       20.04      1.92 o 
   7   6   4       31.57       31.78      2.30 o 
   8   6   4        2.95        1.65      0.77 o 
 -11   7   4        0.00       -0.24      0.57 o 
 -10   7   4        0.05       -0.47      0.74 o 
  -9   7   4       11.47       15.59      1.74 o 
  -8   7   4       76.51       66.79      2.41 o 
  -7   7   4       78.49       85.14      5.41 o 
  -6   7   4       16.66       17.26      2.42 o 
  -5   7   4        0.13        0.23      0.81 o 
  -4   7   4       51.87       91.88      6.38 o 
  -3   7   4      235.76      211.12      5.84 o 
  -2   7   4        0.58        0.25      0.49 o 
  -1   7   4      180.75      188.43      4.39 o 
   0   7   4       41.71       43.75      2.59 o 
   1   7   4      344.94      365.92     11.90 o 
   2   7   4       14.75       14.22      2.14 o 
   3   7   4       23.16       27.68      2.99 o 
   4   7   4       39.43       44.26      6.86 o 
   5   7   4       33.30       34.30      2.09 o 
   6   7   4       27.67       25.76      2.23 o 
   7   7   4        1.07        2.33      1.37 o 
   8   7   4        0.60       -0.72      1.94 o 
 -11   8   4        4.00        2.54      0.70 o 
 -10   8   4        4.59        4.62      0.82 o 
  -9   8   4      205.96      221.45      5.90 o 
  -8   8   4        3.02        5.58      0.90 o 
  -7   8   4      103.48      102.65      3.41 o 
  -6   8   4        9.95       18.79      2.10 o 
  -5   8   4       99.80      106.43      3.84 o 
  -4   8   4        8.71        2.89      0.89 o 
  -3   8   4       11.89       14.21      1.45 o 
  -2   8   4      176.69      190.93      4.58 o 
  -1   8   4       59.40       47.57      2.35 o 
   0   8   4      615.41      625.47     15.76 o 
   1   8   4        2.51        2.00      1.03 o 
   2   8   4       25.38       27.92      2.37 o 
   3   8   4       13.96        8.06      1.76 o 
   4   8   4        5.80        2.25      0.61 o 
   5   8   4        9.33        6.52      1.49 o 
   6   8   4       46.75       43.63      2.83 o 
   7   8   4        1.58        5.14      1.09 o 
   8   8   4       45.37       45.76      2.96 o 
 -11   9   4       13.22       13.33      1.53 o 
 -10   9   4        2.21        2.58      0.79 o 
  -9   9   4        2.48        3.09      0.90 o 
  -8   9   4       61.00       58.85      3.69 o 
  -7   9   4      176.50      153.97      4.25 o 
  -6   9   4      449.77      412.10      9.48 o 
  -5   9   4       93.15       95.77      5.50 o 
  -4   9   4        3.16        2.65      0.74 o 
  -3   9   4      105.26      103.74      3.37 o 
  -2   9   4       15.35       21.63      2.59 o 
  -1   9   4       21.41       12.75      1.30 o 
   0   9   4      186.78      199.01      5.89 o 
   1   9   4      173.74      196.59      6.10 o 
   2   9   4        3.13        1.99      0.86 o 
   3   9   4       36.01       45.01      3.96 o 
   4   9   4       21.37       17.75      1.54 o 
   5   9   4        0.17        0.86      1.05 o 
   6   9   4        0.38       -0.56      1.17 o 
   7   9   4        4.74        5.26      1.53 o 
 -10  10   4        0.11       -0.47      0.83 o 
  -9  10   4        3.52        3.93      1.04 o 
  -8  10   4        0.06       -0.81      0.87 o 
  -7  10   4       64.32       48.79      3.02 o 
  -6  10   4        0.55        0.23      0.64 o 
  -5  10   4        0.30        1.42      1.49 o 
  -4  10   4        5.48        6.29      1.32 o 
  -3  10   4        3.84        5.98      1.27 o 
  -2  10   4      373.50      343.70     10.50 o 
  -1  10   4      123.64      150.79      6.78 o 
   0  10   4        7.76        7.46      1.40 o 
   1  10   4        4.07        2.94      1.25 o 
   2  10   4       40.49       43.79      3.16 o 
   3  10   4      164.01      148.06      4.20 o 
   4  10   4        0.66        0.59      1.06 o 
   5  10   4       92.21       87.02      4.07 o 
   6  10   4        7.14        3.94      1.17 o 
   7  10   4       19.67       19.10      2.25 o 
 -10  11   4        0.36        2.51      1.37 o 
  -9  11   4      102.74       89.71      3.41 o 
  -8  11   4       52.83       48.98      2.82 o 
  -7  11   4       91.34       87.34      3.99 o 
  -6  11   4        2.74        1.02      0.67 o 
  -5  11   4        3.81        2.07      0.62 o 
  -4  11   4      118.80      100.82      6.30 o 
  -3  11   4       31.07       39.49      4.57 o 
  -2  11   4       19.79       15.65      2.50 o 
  -1  11   4      139.47      143.19      5.67 o 
   0  11   4      379.86      342.86     10.83 o 
   1  11   4       27.95       25.51      2.37 o 
   2  11   4       49.38       47.74      2.07 o 
   3  11   4       68.29       66.93      2.89 o 
   4  11   4       34.66       34.19      2.78 o 
   5  11   4        0.47        0.23      1.29 o 
   6  11   4       23.76       29.41      3.22 o 
   7  11   4        8.88        7.73      1.49 o 
 -10  12   4        2.31        3.89      1.14 o 
  -9  12   4       12.18       10.96      1.49 o 
  -8  12   4       25.81       26.09      2.03 o 
  -7  12   4        2.92        2.69      0.90 o 
  -6  12   4        8.01        6.35      1.12 o 
  -5  12   4        3.35        6.20      1.03 o 
  -4  12   4        1.42        0.65      0.84 o 
  -3  12   4        6.99        4.88      1.59 o 
  -2  12   4        0.79        3.57      1.53 o 
  -1  12   4       77.96       75.83      4.59 o 
   0  12   4       37.45       41.36      3.16 o 
   1  12   4        4.64        1.36      0.77 o 
   2  12   4        7.59        5.13      1.06 o 
   3  12   4      251.12      204.35      6.27 o 
   4  12   4      186.61      186.00      5.90 o 
   5  12   4       11.70       11.43      2.18 o 
   6  12   4        6.11        8.34      1.81 o 
   7  12   4       10.22       10.74      2.06 o 
  -9  13   4      101.17       97.70      3.55 o 
  -8  13   4       20.90       22.61      2.06 o 
  -7  13   4       25.20       18.32      1.74 o 
  -6  13   4       41.60       38.49      3.08 o 
  -5  13   4        9.72        9.44      1.14 o 
  -4  13   4        1.37        2.40      0.89 o 
  -3  13   4       40.15       36.01      2.33 o 
  -2  13   4        0.40        0.08      0.72 o 
  -1  13   4       26.13       19.52      1.70 o 
   0  13   4      721.60      698.87      8.94 o 
   1  13   4      208.73      171.99      4.62 o 
   2  13   4       82.01       86.72      3.34 o 
   3  13   4        3.09        5.02      1.38 o 
   4  13   4      112.14      129.12      4.84 o 
   5  13   4       44.07       41.69      3.80 o 
   6  13   4        0.04        1.20      1.26 o 
  -8  14   4        0.30       -0.56      0.83 o 
  -7  14   4        0.39       -0.30      0.83 o 
  -6  14   4       24.27       19.36      2.22 o 
  -5  14   4        3.03        1.99      1.09 o 
  -4  14   4        8.42       11.23      1.75 o 
  -3  14   4       50.63       44.65      2.96 o 
  -2  14   4        0.23        2.35      0.94 o 
  -1  14   4        1.46        0.55      0.79 o 
   0  14   4        1.74        5.95      1.57 o 
   1  14   4       72.47       70.59      4.50 o 
   2  14   4       46.13       49.22      2.53 o 
   3  14   4        1.33        4.10      4.06 o 
   4  14   4       58.07       55.60      4.28 o 
   5  14   4        0.06        0.57      1.13 o 
  -8  15   4       24.66       34.14      2.50 o 
  -7  15   4       35.21       39.23      2.54 o 
  -6  15   4        0.69       -0.79      1.01 o 
  -5  15   4       76.88       77.84      4.08 o 
  -4  15   4       14.04        9.61      1.58 o 
  -3  15   4        4.09        6.51      1.76 o 
  -2  15   4       89.93       93.76      4.78 o 
  -1  15   4       47.40       38.23      3.11 o 
   0  15   4        0.00        0.17      1.35 o 
   1  15   4       65.17       67.98      5.09 o 
   2  15   4        1.20       -0.32      0.84 o 
   3  15   4       41.67       53.04      4.04 o 
   4  15   4       90.62       97.83      5.09 o 
   5  15   4       13.73       17.11      2.02 o 
  -7  16   4        0.21       -0.21      0.61 o 
  -6  16   4        0.24        1.69      2.40 o 
  -5  16   4        0.01        2.47      0.99 o 
  -4  16   4      148.75      145.33      6.87 o 
  -3  16   4       65.13       60.05      4.49 o 
  -2  16   4       56.41       58.58      4.59 o 
  -1  16   4        0.23       -0.36      1.13 o 
   0  16   4       31.86       22.84      2.28 o 
   1  16   4        0.03       -0.29      3.43 o 
   2  16   4        0.50        1.14      2.29 o 
   3  16   4        0.06        1.71      0.97 o 
   4  16   4        2.53        4.39      1.20 o 
  -6  17   4        1.24        1.94      1.03 o 
  -5  17   4       77.13       70.35      3.18 o 
  -4  17   4        0.10        3.83      1.38 o 
  -3  17   4       29.31       30.96      2.57 o 
  -2  17   4        1.87        0.91      0.92 o 
  -1  17   4        4.80        4.35      1.01 o 
   0  17   4        7.20        5.93      1.22 o 
   1  17   4        1.76        5.45      4.11 o 
   2  17   4       19.56       22.90      2.63 o 
   3  17   4       31.10       41.37      3.89 o 
  -5  18   4       11.40       10.31      2.17 o 
  -4  18   4        0.14        0.88      1.04 o 
  -3  18   4       42.52       36.54      2.50 o 
  -2  18   4       39.76       46.80      2.85 o 
  -1  18   4       42.44       49.86      2.81 o 
   0  18   4        4.26        6.04      1.17 o 
   1  18   4        8.92       12.72      2.74 o 
   2  18   4        3.28        8.55      6.86 o 
  -3  19   4      196.27      221.56     10.06 o 
  -2  19   4        0.90        2.44      0.77 o 
  -1  19   4       37.18       48.93      3.09 o 
   0  19   4       22.08       23.77      3.20 o 
 -11   0   5      114.66      116.68      5.74 o 
  -9   0   5       18.11       23.81      2.08 o 
  -7   0   5      418.03      420.33     16.23 o 
  -5   0   5      509.02      592.66     15.54 o 
  -3   0   5    16969.73    16185.87     78.40 o 
  -1   0   5     6403.39     6990.12     47.77 o 
   1   0   5      332.11      294.06      7.27 o 
   3   0   5       20.70       17.18      2.50 o 
   5   0   5        6.71        2.21      1.06 o 
   7   0   5       36.88       44.92      3.88 o 
 -12   1   5       10.66       10.10      1.23 o 
 -11   1   5       39.57       35.58      2.26 o 
 -10   1   5        0.65        0.43      0.87 o 
  -9   1   5        5.52        1.75      0.63 o 
  -8   1   5       57.79       52.68      3.00 o 
  -7   1   5        0.35        0.44      0.91 o 
  -6   1   5      761.41      805.70     33.71 o 
  -5   1   5      164.19      186.97      4.42 o 
  -4   1   5     1005.07     1016.81     12.30 o 
  -3   1   5      635.36      622.04     10.31 o 
  -2   1   5     1188.81     1172.62     22.63 o 
  -1   1   5      390.38      523.19      7.05 o 
   0   1   5      262.57      322.87      4.99 o 
   1   1   5        4.74        2.35      0.61 o 
   2   1   5      153.39      164.13      4.41 o 
   3   1   5       83.71       86.02      3.51 o 
   4   1   5       17.15       20.00      2.56 o 
   5   1   5        6.56        5.42      0.94 o 
   6   1   5      347.09      371.92      9.45 o 
   7   1   5       35.18       34.01      2.68 o 
   8   1   5       15.81       16.07      1.62 o 
 -12   2   5        0.83       -0.14      0.47 o 
 -11   2   5       14.87       16.94      1.88 o 
 -10   2   5       50.52       42.79      2.71 o 
  -9   2   5       71.91       69.48      2.66 o 
  -8   2   5       39.68       31.39      2.05 o 
  -7   2   5       22.33       21.50      3.89 o 
  -6   2   5       52.61       51.82      2.97 o 
  -5   2   5     1567.07     1476.66     18.08 o 
  -4   2   5       87.91       93.22      3.51 o 
  -3   2   5      175.52      158.17      5.66 o 
  -2   2   5        9.93       12.61      1.16 o 
  -1   2   5     1129.69     1311.42     52.46 o 
   0   2   5      288.77      368.46      6.18 o 
   1   2   5      258.98      338.56      5.87 o 
   2   2   5        4.93        7.13      1.09 o 
   3   2   5       60.73       67.89      3.11 o 
   4   2   5        3.78        3.78      1.17 o 
   5   2   5       66.22       48.63      2.70 o 
   6   2   5       77.32       70.49      4.18 o 
   7   2   5        0.91        0.61      0.87 o 
   8   2   5        7.21        5.65      1.55 o 
 -12   3   5        0.21       -0.34      0.65 o 
 -11   3   5       20.53       23.10      1.73 o 
 -10   3   5        2.70        0.73      0.92 o 
  -9   3   5        0.17        1.40      0.66 o 
  -8   3   5       25.65       31.97      2.71 o 
  -7   3   5       16.48       20.99      2.14 o 
  -6   3   5      102.34       82.25      3.91 o 
  -5   3   5      341.64      307.40     10.67 o 
  -4   3   5      238.90      258.26      7.27 o 
  -3   3   5      649.75      627.90     10.44 o 
  -2   3   5     1598.19     1619.30     29.83 o 
  -1   3   5        7.64        7.34      1.00 o 
   0   3   5       85.81       59.19      3.54 o 
   1   3   5       99.89      123.03      5.40 o 
   2   3   5       78.15      106.33      4.31 o 
   3   3   5       49.19       55.07      3.34 o 
   4   3   5      205.43      213.34      5.83 o 
   5   3   5      155.22      137.53      4.97 o 
   6   3   5        7.49        6.40      1.36 o 
   7   3   5        1.41        1.67      0.81 o 
   8   3   5        0.27        0.24      0.70 o 
 -12   4   5        5.88        2.03      0.71 o 
 -11   4   5        7.19        6.28      1.21 o 
 -10   4   5       22.86       15.21      1.64 o 
  -9   4   5        8.35        7.50      1.19 o 
  -8   4   5       10.16       12.95      2.24 o 
  -7   4   5      348.08      313.67      8.09 o 
  -6   4   5       31.64       29.65      2.63 o 
  -5   4   5       47.23       56.94      2.68 o 
  -4   4   5       18.25       19.13      1.34 o 
  -3   4   5      167.21      166.91      7.29 o 
  -2   4   5       72.93       73.74      2.66 o 
  -1   4   5      326.67      339.70      5.70 o 
   0   4   5        9.44       11.45      1.78 o 
   1   4   5      302.33      364.26     19.77 o 
   2   4   5      467.52      505.23     11.78 o 
   3   4   5      211.97      196.04      7.76 o 
   4   4   5      107.73      108.65      6.06 o 
   5   4   5       14.82       15.63      2.01 o 
   6   4   5        9.85        5.59      1.76 o 
   7   4   5        9.76       10.76      1.37 o 
   8   4   5       18.85       16.19      1.44 o 
 -12   5   5        0.23        0.97      0.69 o 
 -11   5   5       16.46       18.61      1.56 o 
 -10   5   5       30.60       37.02      2.45 o 
  -9   5   5        0.12       -0.31      0.74 o 
  -8   5   5      153.80      144.32      3.74 o 
  -7   5   5        6.83        7.70      1.44 o 
  -6   5   5       71.10       84.18      3.57 o 
  -5   5   5       82.68       75.28      3.18 o 
  -4   5   5      879.59      865.27     11.12 o 
  -3   5   5       41.37       30.24      2.24 o 
  -2   5   5      423.10      403.80      7.82 o 
  -1   5   5      325.49      316.63      5.74 o 
   0   5   5      530.87      575.24      9.27 o 
   1   5   5      700.89      714.84     14.40 o 
   2   5   5      272.92      235.85      8.15 o 
   3   5   5       44.60       43.77      3.88 o 
   4   5   5        0.46        0.92      0.81 o 
   5   5   5       18.39       12.80      1.81 o 
   6   5   5        0.31       -0.66      0.96 o 
   7   5   5        3.48        5.14      1.15 o 
   8   5   5        0.25        0.18      0.65 o 
 -11   6   5       56.75       59.69      2.53 o 
 -10   6   5       10.76       12.22      1.49 o 
  -9   6   5        2.41        2.64      0.78 o 
  -8   6   5       30.10       31.45      1.80 o 
  -7   6   5      526.91      546.00     13.25 o 
  -6   6   5        1.09        1.12      0.86 o 
  -5   6   5       49.60       43.25      2.50 o 
  -4   6   5      120.82      149.69      4.54 o 
  -3   6   5       63.02       80.23      4.36 o 
  -2   6   5      399.70      377.30      6.42 o 
  -1   6   5      341.73      348.62      6.23 o 
   0   6   5       13.70       17.69      1.51 o 
   1   6   5        6.69       12.85      5.71 o 
   2   6   5        3.90        4.91      1.53 o 
   3   6   5      136.10      129.79      6.63 o 
   4   6   5        0.45        1.93      0.68 o 
   5   6   5       12.22       12.35      1.93 o 
   6   6   5       29.75       35.74      2.84 o 
   7   6   5        0.01        1.60      1.14 o 
   8   6   5        6.47        2.97      1.37 o 
 -11   7   5       16.06       21.33      1.54 o 
 -10   7   5       44.18       51.83      2.76 o 
  -9   7   5       18.04       18.65      1.46 o 
  -8   7   5        0.21        1.34      0.68 o 
  -7   7   5       72.91       68.22      4.77 o 
  -6   7   5       42.00       37.86      3.66 o 
  -5   7   5       25.57       28.26      2.07 o 
  -4   7   5       52.80       67.17      3.64 o 
  -3   7   5      108.74      116.64      4.52 o 
  -2   7   5        0.37        5.03      2.54 o 
  -1   7   5       77.72       66.37      2.79 o 
   0   7   5       10.92        7.22      1.27 o 
   1   7   5      362.35      355.04     10.17 o 
   2   7   5      333.39      342.38     10.50 o 
   3   7   5        4.96        2.74      1.20 o 
   4   7   5       46.76       46.43      2.37 o 
   5   7   5        4.27        2.46      0.95 o 
   6   7   5       17.08       26.34      2.50 o 
   7   7   5       10.38       12.08      1.85 o 
 -11   8   5        0.64        2.08      0.66 o 
 -10   8   5       16.51       17.42      1.57 o 
  -9   8   5      618.52      638.70      8.38 o 
  -8   8   5        0.68        0.84      0.65 o 
  -7   8   5        0.07        0.37      0.68 o 
  -6   8   5      150.99      131.69      5.31 o 
  -5   8   5       70.71       84.26      5.84 o 
  -4   8   5      181.67      186.18      9.24 o 
  -3   8   5        6.55       11.35      1.67 o 
  -2   8   5        0.57        1.41      0.74 o 
  -1   8   5       71.97       81.44      3.25 o 
   0   8   5        1.59        1.60      0.90 o 
   1   8   5       32.08       36.06      4.00 o 
   2   8   5       26.08       29.70      3.31 o 
   3   8   5       23.79       24.30      1.58 o 
   4   8   5        1.68        1.70      0.89 o 
   5   8   5      270.38      260.71      6.82 o 
   6   8   5        0.04        0.68      0.76 o 
   7   8   5        1.41       -0.88      0.88 o 
 -11   9   5       13.40       10.74      2.06 o 
 -10   9   5        3.04        1.25      0.79 o 
  -9   9   5       41.17       51.06      2.54 o 
  -8   9   5      107.57       97.92      3.35 o 
  -7   9   5       12.14       11.93      1.11 o 
  -6   9   5       89.79       88.47      5.57 o 
  -5   9   5       15.84       19.03      2.28 o 
  -4   9   5        0.76        1.21      0.75 o 
  -3   9   5       48.87       46.09      3.12 o 
  -2   9   5        0.10        0.04      0.98 o 
  -1   9   5        0.11        0.59      0.74 o 
   0   9   5      284.35      276.24      8.80 o 
   1   9   5        7.06        4.09      1.45 o 
   2   9   5       36.68       33.59      3.54 o 
   3   9   5        1.57        5.44      0.93 o 
   4   9   5        7.97        9.63      1.48 o 
   5   9   5        3.08        3.64      1.21 o 
   6   9   5        3.47        4.48      1.31 o 
   7   9   5        0.98        0.69      1.26 o 
 -10  10   5        0.22       -0.31      0.74 o 
  -9  10   5       53.59       55.65      2.87 o 
  -8  10   5        6.76        4.30      1.10 o 
  -7  10   5       13.02        7.87      1.08 o 
  -6  10   5       51.74       44.38      2.15 o 
  -5  10   5       70.89       97.88      5.72 o 
  -4  10   5       59.04       59.32      3.83 o 
  -3  10   5       91.50       89.71      3.83 o 
  -2  10   5      160.45      151.29      7.34 o 
  -1  10   5        8.69        7.46      1.36 o 
   0  10   5      474.62      480.35     10.11 o 
   1  10   5        0.50       -0.11      1.00 o 
   2  10   5       28.53       28.18      1.94 o 
   3  10   5      128.49      125.11      4.94 o 
   4  10   5       65.87       56.25      6.46 o 
   5  10   5       10.07       12.26      2.07 o 
   6  10   5        3.45        6.77      1.38 o 
 -10  11   5        1.29        1.05      0.76 o 
  -9  11   5        5.86        1.52      1.11 o 
  -8  11   5       16.45       13.08      1.56 o 
  -7  11   5        8.39        3.55      0.85 o 
  -6  11   5       10.27       12.78      1.56 o 
  -5  11   5      112.45      134.91      5.11 o 
  -4  11   5       28.51       23.09      5.03 o 
  -3  11   5       47.95       40.16      6.86 o 
  -2  11   5       65.00       49.64      8.34 o 
  -1  11   5       17.19       13.67      1.98 o 
   0  11   5      151.78      154.76      7.51 o 
   1  11   5       76.64       78.60      2.87 o 
   2  11   5      112.48      118.35      4.25 o 
   3  11   5      298.92      273.47      8.62 o 
   4  11   5        5.01        8.71      3.77 o 
   5  11   5       14.46       13.01      2.18 o 
   6  11   5        9.02        6.84      1.20 o 
 -10  12   5       11.67        9.14      1.83 o 
  -9  12   5        1.61        0.77      0.77 o 
  -8  12   5       22.95       32.26      2.54 o 
  -7  12   5      129.07      132.80      4.70 o 
  -6  12   5       44.01       50.47      3.11 o 
  -5  12   5        0.64        0.24      0.93 o 
  -4  12   5       11.07        8.46      1.30 o 
  -3  12   5       61.10       55.29      2.90 o 
  -2  12   5        3.28        1.77      1.45 o 
  -1  12   5        4.17        6.01      1.05 o 
   0  12   5      486.01      455.76      6.86 o 
   1  12   5       96.86       82.20      3.59 o 
   2  12   5       32.32       27.95      2.81 o 
   3  12   5       46.40       40.16      3.33 o 
   4  12   5        3.19        0.04      1.37 o 
   5  12   5        0.30       -0.32      1.60 o 
   6  12   5       10.77        9.04      1.43 o 
  -9  13   5        1.41        3.99      1.04 o 
  -8  13   5        1.52       -0.57      0.94 o 
  -7  13   5        4.43        2.42      0.99 o 
  -6  13   5       85.34       76.06      4.29 o 
  -5  13   5      158.05      135.64      5.66 o 
  -4  13   5       13.72        9.89      1.67 o 
  -3  13   5        5.03        4.86      1.26 o 
  -2  13   5       78.44       84.45      4.26 o 
  -1  13   5        1.83        6.27      1.38 o 
   0  13   5       79.04       62.69      2.83 o 
   1  13   5        6.11        5.88      1.30 o 
   2  13   5       87.21       93.60      4.92 o 
   3  13   5        5.16        4.71      1.55 o 
   4  13   5        3.39        1.94      1.49 o 
   5  13   5       28.86       23.54      2.59 o 
  -8  14   5        2.50       -0.69      1.14 o 
  -7  14   5       22.15       22.76      2.14 o 
  -6  14   5       20.43       26.40      2.45 o 
  -5  14   5      500.16      493.66     10.25 o 
  -4  14   5       38.60       37.26      3.94 o 
  -3  14   5       74.84       73.80      5.30 o 
  -2  14   5      142.59      144.50      5.22 o 
  -1  14   5      280.68      260.51      6.82 o 
   0  14   5       35.90       28.84      2.31 o 
   1  14   5      224.03      216.20      8.25 o 
   2  14   5        2.23        2.74      1.15 o 
   3  14   5       17.75       16.84      2.41 o 
   4  14   5        1.98        0.63      1.04 o 
   5  14   5        4.58        3.59      1.26 o 
  -8  15   5       18.50       22.40      2.74 o 
  -7  15   5        6.52        4.23      1.29 o 
  -6  15   5        1.86        1.66      0.97 o 
  -5  15   5        0.67       -0.67      0.93 o 
  -4  15   5       52.88       50.20      4.33 o 
  -3  15   5        4.90        5.91      1.69 o 
  -2  15   5      206.68      183.34      6.55 o 
  -1  15   5        0.98        9.81     11.09 o 
   0  15   5       29.34       42.93      3.11 o 
   1  15   5       30.91       16.55      1.65 o 
   2  15   5       14.44       19.72      2.08 o 
   3  15   5        0.48       -1.38      2.51 o 
   4  15   5        7.81        7.78      1.45 o 
  -7  16   5       33.37       32.30      2.97 o 
  -6  16   5        8.26        4.81      1.49 o 
  -5  16   5        1.05        2.75      1.62 o 
  -4  16   5       53.06       61.95      4.42 o 
  -3  16   5      252.16      265.39      9.27 o 
  -2  16   5       84.21       94.89      5.63 o 
  -1  16   5      165.07      177.76      7.41 o 
   0  16   5       38.12       35.27      2.64 o 
   1  16   5        0.80        0.05      1.01 o 
   2  16   5        1.47        4.39      1.49 o 
   3  16   5        9.85       11.39      2.06 o 
  -6  17   5        6.45        2.29      1.60 o 
  -5  17   5      110.85      132.81      5.30 o 
  -4  17   5        0.65       -0.28      0.98 o 
  -3  17   5        0.21        0.83      0.87 o 
  -2  17   5        0.24        0.85      0.85 o 
  -1  17   5        2.49        0.03      1.07 o 
   0  17   5        4.06       -0.28      1.07 o 
   1  17   5        2.67        2.33      2.63 o 
   2  17   5        2.01       12.34      3.20 o 
  -5  18   5      159.24      198.62      8.23 o 
  -4  18   5        5.65        3.29      1.26 o 
  -3  18   5       13.65       19.36      1.92 o 
  -2  18   5       29.66       29.45      1.79 o 
  -1  18   5        3.25        1.22      0.79 o 
   0  18   5        0.41        3.71      2.51 o 
   1  18   5        2.74        8.00      2.29 o 
 -12   0   6      184.06      213.48      8.46 o 
 -10   0   6      170.89      179.64      8.34 o 
  -8   0   6       51.73       57.14      6.40 o 
  -6   0   6        0.94        1.95      0.81 o 
  -4   0   6      156.72      221.64      6.95 o 
  -2   0   6       69.95       69.25      5.49 o 
   0   0   6     1328.53     1502.09     56.68 o 
   2   0   6       22.59       21.11      2.69 o 
   4   0   6      154.01      192.07      6.64 o 
   6   0   6       35.53       34.40      3.38 o 
 -12   1   6       66.05       63.92      3.31 o 
 -11   1   6       61.00       66.02      3.06 o 
 -10   1   6       96.54       92.30      3.93 o 
  -9   1   6       27.39       30.92      2.44 o 
  -8   1   6        2.83        2.74      1.35 o 
  -7   1   6       53.34       62.65      3.64 o 
  -6   1   6       24.42       23.35      3.20 o 
  -5   1   6        7.67        5.41      0.95 o 
  -4   1   6       20.91       24.30      1.59 o 
  -3   1   6     1660.57     1753.43     19.96 o 
  -2   1   6      884.04      941.12     14.38 o 
  -1   1   6       60.63       67.63      3.80 o 
   0   1   6      398.11      473.03     11.83 o 
   1   1   6      479.68      538.46      8.21 o 
   2   1   6       11.26       16.82      1.67 o 
   3   1   6        2.19        1.77      0.94 o 
   4   1   6       51.34       39.37      2.16 o 
   5   1   6       11.36       14.07      1.49 o 
   6   1   6        0.01       -0.44      1.08 o 
   7   1   6       41.54       42.53      2.68 o 
 -12   2   6       27.13       32.80      2.34 o 
 -11   2   6        0.18        0.39      0.70 o 
 -10   2   6      187.51      213.30      5.87 o 
  -9   2   6        2.20        1.95      0.66 o 
  -8   2   6       37.50       41.46      3.21 o 
  -7   2   6       95.75       87.60      6.86 o 
  -6   2   6        7.58        5.48      1.14 o 
  -5   2   6       55.61       55.12      3.71 o 
  -4   2   6      420.38      448.57      8.35 o 
  -3   2   6      438.65      437.12     10.10 o 
  -2   2   6     2731.87     2917.12     25.36 o 
  -1   2   6     1184.81     1335.66     21.16 o 
   0   2   6      214.22      257.64      6.16 o 
   1   2   6      470.12      471.75      8.93 o 
   2   2   6       86.98       94.83      3.73 o 
   3   2   6      213.14      224.59      7.40 o 
   4   2   6      122.88      118.48      3.72 o 
   5   2   6        6.33        3.17      0.88 o 
   6   2   6       10.34        7.86      1.51 o 
   7   2   6       30.33       25.30      2.10 o 
 -12   3   6        5.06        7.09      1.83 o 
 -11   3   6        4.07        2.06      1.29 o 
 -10   3   6       61.39       71.41      3.94 o 
  -9   3   6       71.22       78.41      3.63 o 
  -8   3   6        5.76        0.90      0.73 o 
  -7   3   6       36.89       36.26      3.47 o 
  -6   3   6      480.79      495.45      8.46 o 
  -5   3   6     2414.85     2286.65     42.74 o 
  -4   3   6      497.95      463.82      7.31 o 
  -3   3   6     4080.59     4319.61     37.03 o 
  -2   3   6      179.49      176.10      5.32 o 
  -1   3   6      350.37      347.31      9.20 o 
   0   3   6      149.19      131.66      5.95 o 
   1   3   6      584.45      596.41     11.87 o 
   2   3   6      214.23      278.65      7.41 o 
   3   3   6       27.26       21.61      2.31 o 
   4   3   6      854.21      867.07     12.34 o 
   5   3   6      234.99      226.15      9.21 o 
   6   3   6       11.43       12.44      2.18 o 
   7   3   6        7.12        9.45      1.36 o 
 -12   4   6        9.03       10.51      2.06 o 
 -11   4   6        0.39        2.70      0.75 o 
 -10   4   6        0.85       -0.71      0.72 o 
  -9   4   6       10.66       13.64      1.65 o 
  -8   4   6      327.72      311.98      5.47 o 
  -7   4   6      150.94      151.65      7.03 o 
  -6   4   6      220.24      219.85      5.77 o 
  -5   4   6        1.90        2.52      1.02 o 
  -4   4   6      319.58      334.04      6.76 o 
  -3   4   6     2666.31     2557.04     41.60 o 
  -2   4   6       51.52       53.18      3.03 o 
  -1   4   6       89.82       80.43      3.74 o 
   0   4   6      297.36      313.18      7.51 o 
   1   4   6      757.16      727.74     14.61 o 
   2   4   6       55.89       55.93      3.37 o 
   3   4   6       55.73       49.34      3.34 o 
   4   4   6        7.28        4.64      1.01 o 
   5   4   6       36.76       29.36      3.47 o 
   6   4   6       22.31       20.46      2.11 o 
   7   4   6       10.88       16.60      1.60 o 
 -12   5   6        9.00        9.14      1.60 o 
 -11   5   6        2.22        1.88      0.67 o 
 -10   5   6        4.28        4.29      1.02 o 
  -9   5   6        6.28        5.93      1.29 o 
  -8   5   6        4.60        3.48      0.64 o 
  -7   5   6        6.90        2.49      0.96 o 
  -6   5   6       56.54       55.46      2.96 o 
  -5   5   6        1.66        2.87      1.10 o 
  -4   5   6      107.57      106.07      4.35 o 
  -3   5   6       25.34       30.80      2.90 o 
  -2   5   6        0.07       -0.71      0.71 o 
  -1   5   6      850.53      924.85     13.55 o 
   0   5   6     1958.47     2021.42     23.66 o 
   1   5   6     1291.10     1194.30     50.40 o 
   2   5   6      240.68      251.42      9.21 o 
   3   5   6      892.23      815.31     11.91 o 
   4   5   6       13.15       11.87      1.79 o 
   5   5   6       29.80       41.26      4.04 o 
   6   5   6       42.00       42.69      3.02 o 
   7   5   6        1.56        1.07      0.69 o 
 -11   6   6       20.41       23.59      1.63 o 
 -10   6   6       47.23       37.47      2.42 o 
  -9   6   6       64.36       57.18      2.79 o 
  -8   6   6       29.77       27.27      1.68 o 
  -7   6   6      301.46      291.49     10.17 o 
  -6   6   6        3.62        3.99      1.37 o 
  -5   6   6      256.08      258.31      8.74 o 
  -4   6   6       27.04       26.66      2.41 o 
  -3   6   6      362.69      324.17      9.37 o 
  -2   6   6      113.97      124.78      4.05 o 
  -1   6   6      188.08      166.02      5.45 o 
   0   6   6      136.61      145.82      5.23 o 
   1   6   6        3.63        6.29      1.62 o 
   2   6   6       36.17       42.04      3.96 o 
   3   6   6       64.18       50.77      2.75 o 
   4   6   6        5.19        3.94      0.96 o 
   5   6   6        0.24        0.29      1.37 o 
   6   6   6        0.01        0.34      1.13 o 
   7   6   6        3.04        2.06      1.37 o 
 -11   7   6        8.14        9.15      1.27 o 
 -10   7   6       33.74       36.00      2.34 o 
  -9   7   6        0.50        3.55      1.01 o 
  -8   7   6        4.05        6.70      1.07 o 
  -7   7   6        0.38        0.94      0.58 o 
  -6   7   6       28.04       34.29      2.84 o 
  -5   7   6        7.25        8.44      1.58 o 
  -4   7   6        2.50        5.94      1.32 o 
  -3   7   6        0.13        2.53      1.08 o 
  -2   7   6      626.94      614.67     14.02 o 
  -1   7   6      147.11      146.32      6.72 o 
   0   7   6      627.91      623.91     13.87 o 
   1   7   6      178.54      157.97      7.25 o 
   2   7   6      430.99      432.38     12.36 o 
   3   7   6       80.70       65.44      3.10 o 
   4   7   6       41.78       37.15      2.68 o 
   5   7   6        9.96       12.78      1.76 o 
   6   7   6       22.95       21.71      2.50 o 
   7   7   6       13.98       13.26      2.29 o 
 -11   8   6       15.41       22.77      1.98 o 
 -10   8   6       69.83       67.31      2.96 o 
  -9   8   6       45.56       45.76      2.40 o 
  -8   8   6       16.52       18.10      1.54 o 
  -7   8   6       38.00       30.48      1.68 o 
  -6   8   6        7.19        4.37      1.26 o 
  -5   8   6        0.56        0.76      0.93 o 
  -4   8   6        0.98        1.03      0.97 o 
  -3   8   6       17.44       19.22      1.85 o 
  -2   8   6       28.49       30.34      2.51 o 
  -1   8   6        6.64        7.11      1.16 o 
   0   8   6        4.99        6.14      1.53 o 
   1   8   6      141.26      144.44      7.11 o 
   2   8   6        2.33        2.22      0.72 o 
   3   8   6      110.84      107.37      4.41 o 
   4   8   6        0.43        3.19      0.96 o 
   5   8   6        0.26        0.17      0.74 o 
   6   8   6        4.31        5.46      1.09 o 
 -11   9   6       17.64       13.03      2.29 o 
 -10   9   6       71.47       75.33      3.23 o 
  -9   9   6       25.46       21.74      1.82 o 
  -8   9   6       25.14       21.45      1.76 o 
  -7   9   6       15.20       17.30      1.52 o 
  -6   9   6       19.62       22.37      1.71 o 
  -5   9   6       17.93       17.60      2.59 o 
  -4   9   6       61.93       53.13      4.28 o 
  -3   9   6      131.21      133.09      7.47 o 
  -2   9   6      372.67      413.13     11.31 o 
  -1   9   6      181.95      154.34      5.76 o 
   0   9   6        0.29        1.86      1.04 o 
   1   9   6       89.00       74.05      3.68 o 
   2   9   6      129.34      124.73      4.84 o 
   3   9   6       66.27       61.55      3.36 o 
   4   9   6       22.65       24.06      2.54 o 
   5   9   6       10.16        9.48      1.54 o 
   6   9   6       11.44        9.80      1.53 o 
 -10  10   6       18.84       17.78      2.02 o 
  -9  10   6       13.39       12.89      2.02 o 
  -8  10   6      127.69      122.21      5.30 o 
  -7  10   6      180.55      177.07      5.17 o 
  -6  10   6      118.26      137.90      7.28 o 
  -5  10   6        0.02       -0.04      0.64 o 
  -4  10   6        2.05        1.53      0.85 o 
  -3  10   6       36.71       41.22      5.42 o 
  -2  10   6        6.13        3.16      1.09 o 
  -1  10   6        0.18       -0.82      0.96 o 
   0  10   6        2.01        1.92      0.97 o 
   1  10   6       71.50       58.57      3.01 o 
   2  10   6       27.83       22.83      2.58 o 
   3  10   6        1.04        0.92      0.90 o 
   4  10   6        1.12        2.31      1.11 o 
   5  10   6       23.45       22.98      2.14 o 
   6  10   6        5.12        7.31      1.83 o 
 -10  11   6        2.33        3.09      1.94 o 
  -9  11   6      106.76      107.58      5.16 o 
  -8  11   6       95.67      101.00      4.75 o 
  -7  11   6       77.47       91.74      3.99 o 
  -6  11   6      301.56      304.54     10.75 o 
  -5  11   6       43.97       35.75      2.07 o 
  -4  11   6        2.48        3.13      1.01 o 
  -3  11   6       25.71       19.32      1.80 o 
  -2  11   6      255.82      236.25      5.42 o 
  -1  11   6       90.21       72.93      3.70 o 
   0  11   6      610.15      564.17      9.04 o 
   1  11   6       60.40       52.29      3.78 o 
   2  11   6       69.11       55.23      3.81 o 
   3  11   6      101.52      100.33      5.06 o 
   4  11   6       14.86       10.59      1.98 o 
   5  11   6        7.37        4.57      1.26 o 
  -9  12   6       60.44       82.06      4.12 o 
  -8  12   6      146.99      176.90      6.90 o 
  -7  12   6       18.16       15.18      1.71 o 
  -6  12   6       33.92       40.68      2.97 o 
  -5  12   6        6.83        8.48      1.70 o 
  -4  12   6       34.59       24.58      2.61 o 
  -3  12   6       69.79       54.63      3.11 o 
  -2  12   6        2.78        2.96      1.01 o 
  -1  12   6        2.03        3.08      1.09 o 
   0  12   6        8.61        7.76      1.32 o 
   1  12   6        7.01        9.00      1.71 o 
   2  12   6        7.48        7.96      1.40 o 
   3  12   6      235.13      221.21      7.26 o 
   4  12   6       52.03       41.28      3.63 o 
   5  12   6       26.61       23.27      2.26 o 
  -9  13   6        4.79        7.09      1.29 o 
  -8  13   6        1.53        1.42      0.96 o 
  -7  13   6       39.20       33.59      3.31 o 
  -6  13   6        0.42        2.01      0.90 o 
  -5  13   6      153.16      172.61      6.37 o 
  -4  13   6      157.27      141.29      7.32 o 
  -3  13   6        7.64        5.08      1.00 o 
  -2  13   6      330.61      299.35      6.07 o 
  -1  13   6      198.08      194.19      5.34 o 
   0  13   6        0.19       -0.29      0.96 o 
   1  13   6       16.28       12.61      1.85 o 
   2  13   6        2.02        0.99      1.32 o 
   3  13   6       41.35       42.73      3.61 o 
   4  13   6        1.97        2.03      1.31 o 
  -8  14   6        0.79        2.37      0.88 o 
  -7  14   6        5.67        1.62      0.93 o 
  -6  14   6       37.11       41.09      2.85 o 
  -5  14   6        1.24        1.73      0.99 o 
  -4  14   6       18.35       16.27      2.73 o 
  -3  14   6       90.78       83.41      5.57 o 
  -2  14   6        0.80        0.04      1.39 o 
  -1  14   6      156.37      140.22      5.71 o 
   0  14   6       20.06       27.40      2.23 o 
   1  14   6       47.12       43.32      3.21 o 
   2  14   6        1.45        5.32      1.69 o 
   3  14   6       72.17       89.29      6.29 o 
   4  14   6        0.09        0.23      0.81 o 
  -8  15   6        6.56        4.57      1.14 o 
  -7  15   6        3.19        5.94      1.37 o 
  -6  15   6        0.15        0.19      0.75 o 
  -5  15   6        2.64        3.91      1.60 o 
  -4  15   6        1.30        0.82      1.37 o 
  -3  15   6       20.95       26.96      3.02 o 
  -2  15   6       24.04       18.33      2.57 o 
  -1  15   6       39.15       39.75      4.30 o 
   0  15   6       88.78       85.29      3.52 o 
   1  15   6       69.68       66.76      3.14 o 
   2  15   6       33.45       26.80      2.66 o 
   3  15   6       14.16       19.66      2.08 o 
  -7  16   6        8.96        8.91      1.83 o 
  -6  16   6       10.41       12.49      1.31 o 
  -5  16   6       21.55       27.65      2.73 o 
  -4  16   6       12.03       15.87      3.31 o 
  -3  16   6       11.93       15.67      2.34 o 
  -2  16   6       17.27       16.80      3.31 o 
  -1  16   6       77.00       72.99      4.52 o 
   0  16   6       10.53        6.24      1.17 o 
   1  16   6        1.46       -0.99      0.99 o 
   2  16   6       17.14       16.40      2.86 o 
  -6  17   6        1.49        3.43      1.37 o 
  -5  17   6       27.86       36.04      2.63 o 
  -4  17   6       30.17       32.46      2.27 o 
  -3  17   6      247.78      258.54      5.51 o 
  -2  17   6        9.42        9.86      1.39 o 
  -1  17   6       66.14       67.13      3.19 o 
   0  17   6        3.26        3.20      1.20 o 
   1  17   6        1.43        5.26      2.06 o 
  -4  18   6       82.43       90.51      5.03 o 
  -3  18   6       33.93       37.25      4.91 o 
  -2  18   6        0.01       -0.86      1.01 o 
  -1  18   6       26.82       24.63      2.40 o 
 -11   0   7      353.98      400.21     13.94 o 
  -9   0   7      396.73      395.01     13.03 o 
  -7   0   7      162.27      169.14     10.74 o 
  -5   0   7       87.08       72.89      4.28 o 
  -3   0   7       40.07       35.66      4.57 o 
  -1   0   7      181.78      230.85     10.97 o 
   1   0   7       50.54       54.94      4.26 o 
   3   0   7      142.53      139.22      5.00 o 
   5   0   7      171.53      192.06      7.92 o 
   7   0   7       65.80      105.82      5.71 o 
 -12   1   7        4.42        2.89      0.91 o 
 -11   1   7       50.11       49.37      3.56 o 
 -10   1   7        7.00        9.77      1.61 o 
  -9   1   7        0.84        2.06      0.96 o 
  -8   1   7      516.25      536.44      8.44 o 
  -7   1   7       57.64       49.21      4.10 o 
  -6   1   7        0.05        0.03      0.69 o 
  -5   1   7      736.94      749.26     10.85 o 
  -4   1   7       44.29       53.86      3.72 o 
  -3   1   7     1704.81     1798.64     29.48 o 
  -2   1   7      193.05      181.21     11.43 o 
  -1   1   7      472.01      531.67     11.87 o 
   0   1   7        9.52        9.77      1.90 o 
   1   1   7       16.45       17.12      1.88 o 
   2   1   7        4.02        3.59      1.17 o 
   3   1   7       20.44       22.59      1.45 o 
   4   1   7      370.28      412.03     12.22 o 
   5   1   7       70.37       72.65      4.04 o 
   6   1   7       47.27       56.92      3.96 o 
   7   1   7        1.68        2.29      0.81 o 
 -12   2   7        2.50        1.14      1.14 o 
 -11   2   7       42.71       52.87      3.54 o 
 -10   2   7       11.40        8.23      1.47 o 
  -9   2   7      274.04      293.09      9.30 o 
  -8   2   7       84.64       82.19      3.41 o 
  -7   2   7      301.83      296.51     11.77 o 
  -6   2   7        0.29        1.64      0.74 o 
  -5   2   7       31.05       41.92      2.81 o 
  -4   2   7      136.48      129.18      6.14 o 
  -3   2   7      814.49      752.14     14.54 o 
  -2   2   7      184.15      171.59      6.05 o 
  -1   2   7        0.05        0.60      1.04 o 
   0   2   7      167.81      182.27      7.65 o 
   1   2   7      126.95      143.04      5.39 o 
   2   2   7       29.54       26.58      2.49 o 
   3   2   7        6.63        7.13      1.18 o 
   4   2   7        6.78        7.01      1.22 o 
   5   2   7      181.48      187.65      6.42 o 
   6   2   7        4.00        2.47      0.86 o 
 -12   3   7       56.30       62.17      4.34 o 
 -11   3   7        0.79        0.46      1.60 o 
 -10   3   7       90.26      101.85      4.65 o 
  -9   3   7      151.36      153.79      5.98 o 
  -8   3   7       86.95       85.32      2.91 o 
  -7   3   7      913.90      963.37     40.91 o 
  -6   3   7     1103.90     1071.43     18.25 o 
  -5   3   7     1610.91     1623.94     17.62 o 
  -4   3   7      653.95      605.51     22.74 o 
  -3   3   7        2.27        2.22      2.97 o 
  -2   3   7       71.80       52.76      4.48 o 
  -1   3   7      486.37      463.01     11.62 o 
   0   3   7       33.91       31.88      3.38 o 
   1   3   7        3.24        3.86      1.59 o 
   2   3   7       10.72       16.96      2.08 o 
   3   3   7       50.09       54.49      3.60 o 
   4   3   7       75.76       71.56      5.17 o 
   5   3   7       58.64       60.32      4.60 o 
   6   3   7        8.45        7.18      1.19 o 
 -12   4   7       12.31       21.71      2.51 o 
 -11   4   7        7.64        9.23      1.62 o 
 -10   4   7       13.39       16.08      1.65 o 
  -9   4   7       37.68       43.34      2.78 o 
  -8   4   7       55.51       49.73      2.09 o 
  -7   4   7       21.28       21.88      4.23 o 
  -6   4   7        6.12        4.68      1.30 o 
  -5   4   7     1083.38     1058.35     20.01 o 
  -4   4   7        4.29        3.17      1.09 o 
  -3   4   7      433.71      388.74     26.86 o 
  -2   4   7       13.14       12.85      1.77 o 
  -1   4   7       38.56       36.63      2.77 o 
   0   4   7        0.07        1.19      0.90 o 
   1   4   7      163.98      148.80      7.18 o 
   2   4   7       13.07       17.97      1.79 o 
   3   4   7      293.44      283.20     10.18 o 
   4   4   7       26.61       27.15      3.31 o 
   5   4   7      375.69      413.37     11.80 o 
   6   4   7       14.28       24.93      2.10 o 
 -12   5   7       40.64       50.97      3.66 o 
 -11   5   7        7.61        4.31      1.20 o 
 -10   5   7      109.90      124.56      4.25 o 
  -9   5   7      364.87      387.92      8.06 o 
  -8   5   7      653.27      679.19      8.79 o 
  -7   5   7     1199.39     1091.40     13.65 o 
  -6   5   7      286.96      247.98      9.13 o 
  -5   5   7      515.02      514.42     13.01 o 
  -4   5   7       60.92       39.17      2.86 o 
  -3   5   7      336.67      302.84      9.62 o 
  -2   5   7        0.70        1.02      0.81 o 
  -1   5   7        3.20        4.69      1.45 o 
   0   5   7       57.05       67.41      3.87 o 
   1   5   7      100.18       88.70      5.65 o 
   2   5   7      333.51      332.96      7.71 o 
   3   5   7       12.14        9.55      2.08 o 
   4   5   7       21.18       24.51      3.06 o 
   5   5   7        0.06        1.71      0.93 o 
   6   5   7        5.97        9.10      1.06 o 
 -11   6   7       15.15       23.40      2.18 o 
 -10   6   7       32.14       25.28      2.33 o 
  -9   6   7      109.82      121.79      4.48 o 
  -8   6   7      174.54      189.14      5.73 o 
  -7   6   7        0.17        0.78      0.59 o 
  -6   6   7      133.20      167.84      6.25 o 
  -5   6   7       33.08       29.15      2.63 o 
  -4   6   7      709.40      727.06     15.30 o 
  -3   6   7      479.26      489.78     22.17 o 
  -2   6   7      302.44      291.27     11.39 o 
  -1   6   7       88.33       91.55      4.44 o 
   0   6   7       35.13       27.46      3.15 o 
   1   6   7      644.59      583.56     14.45 o 
   2   6   7      172.24      170.91      5.02 o 
   3   6   7      580.98      561.45     14.30 o 
   4   6   7        0.18        1.94      1.29 o 
   5   6   7       80.31       88.44      5.25 o 
   6   6   7       57.30       67.09      3.87 o 
 -11   7   7        5.58        4.81      1.04 o 
 -10   7   7       32.17       36.51      2.50 o 
  -9   7   7        3.19        3.36      1.00 o 
  -8   7   7       19.06       15.26      1.71 o 
  -7   7   7        1.27        1.72      0.72 o 
  -6   7   7      102.10       89.49      3.23 o 
  -5   7   7      122.57      114.07      5.71 o 
  -4   7   7        3.08        5.18      1.31 o 
  -3   7   7      236.05      215.46      8.40 o 
  -2   7   7       56.47       54.16      4.35 o 
  -1   7   7      248.35      235.39      7.12 o 
   0   7   7      823.61      772.18     16.48 o 
   1   7   7        1.35        0.91      0.73 o 
   2   7   7      157.66      153.35      5.28 o 
   3   7   7       11.76       14.92      2.06 o 
   4   7   7       18.86       16.33      1.73 o 
   5   7   7       11.68       10.89      1.92 o 
   6   7   7       50.71       39.08      4.11 o 
 -11   8   7        0.86        1.37      0.81 o 
 -10   8   7        0.02        0.73      0.77 o 
  -9   8   7       62.81       53.97      3.33 o 
  -8   8   7       18.28       21.18      2.24 o 
  -7   8   7       20.10       19.65      1.99 o 
  -6   8   7      155.54      152.27      5.74 o 
  -5   8   7      654.62      613.28     18.57 o 
  -4   8   7       81.26       95.47      4.08 o 
  -3   8   7      526.35      498.11     13.77 o 
  -2   8   7       58.87       49.90      3.47 o 
  -1   8   7     1413.92     1314.41     23.43 o 
   0   8   7       20.76       11.89      1.55 o 
   1   8   7      752.55      681.45      9.03 o 
   2   8   7        1.31        0.69      0.92 o 
   3   8   7        9.84        8.65      2.02 o 
   4   8   7        5.65        6.49      1.23 o 
   5   8   7       26.41       31.30      2.82 o 
 -11   9   7       62.81       56.45      3.89 o 
 -10   9   7      201.04      222.86      5.42 o 
  -9   9   7       24.01       24.52      2.30 o 
  -8   9   7       25.47       27.10      2.15 o 
  -7   9   7       13.55        9.71      1.80 o 
  -6   9   7        6.84        9.21      1.26 o 
  -5   9   7       32.06       29.39      2.18 o 
  -4   9   7       48.87       43.93      2.59 o 
  -3   9   7      327.35      317.30     12.49 o 
  -2   9   7        4.01        3.31      1.14 o 
  -1   9   7      300.69      296.90      7.32 o 
   0   9   7      217.31      201.78      6.19 o 
   1   9   7      130.41      128.63      4.95 o 
   2   9   7      341.60      319.22      9.11 o 
   3   9   7      108.37       99.03      3.67 o 
   4   9   7       30.89       34.90      2.34 o 
   5   9   7        4.98        6.48      0.90 o 
 -10  10   7       24.09       30.51      2.41 o 
  -9  10   7        2.44        2.33      0.94 o 
  -8  10   7      134.63      131.01      4.45 o 
  -7  10   7       98.37       98.98      4.11 o 
  -6  10   7      236.02      256.66     14.19 o 
  -5  10   7       18.26       15.03      1.53 o 
  -4  10   7       53.77       47.84      2.71 o 
  -3  10   7        8.77        9.95      1.58 o 
  -2  10   7      305.61      278.39      6.46 o 
  -1  10   7      263.66      276.18      6.39 o 
   0  10   7       47.25       35.65      3.96 o 
   1  10   7       85.98       71.09      4.39 o 
   2  10   7       46.01       36.87      3.08 o 
   3  10   7      127.87      138.14      7.11 o 
   4  10   7       19.75       16.73      1.80 o 
   5  10   7       20.47       20.43      1.92 o 
 -10  11   7        0.83       -0.18      0.71 o 
  -9  11   7      110.46      116.70      5.17 o 
  -8  11   7       37.76       35.48      2.92 o 
  -7  11   7      196.48      198.66     13.71 o 
  -6  11   7       80.20       83.57      3.86 o 
  -5  11   7        0.05       -1.06      1.06 o 
  -4  11   7      258.18      260.02      6.31 o 
  -3  11   7      287.80      282.77      5.93 o 
  -2  11   7      139.86      138.02      5.15 o 
  -1  11   7      424.97      395.75     12.51 o 
   0  11   7        5.14        3.79      1.60 o 
   1  11   7        3.72        2.61      1.07 o 
   2  11   7        2.46        1.98      1.47 o 
   3  11   7        0.03       -0.10      1.43 o 
   4  11   7       70.03       58.42      3.88 o 
  -9  12   7        8.32        9.14      1.37 o 
  -8  12   7        0.00        1.15      0.87 o 
  -7  12   7       12.07       19.76      2.57 o 
  -6  12   7      135.93      143.47      7.11 o 
  -5  12   7      531.43      544.58     11.65 o 
  -4  12   7      144.36      131.97      5.89 o 
  -3  12   7       50.89       56.91      3.95 o 
  -2  12   7       33.66       39.83      4.19 o 
  -1  12   7        1.16        1.59      1.37 o 
   0  12   7       53.76       52.70      3.73 o 
   1  12   7       63.94       67.26      4.09 o 
   2  12   7       46.83       48.11      3.43 o 
   3  12   7       26.34       22.16      2.66 o 
   4  12   7        0.12        2.17      1.13 o 
  -9  13   7       12.83       20.11      2.51 o 
  -8  13   7        5.65        6.68      2.63 o 
  -7  13   7       31.83       40.07      3.43 o 
  -6  13   7      106.86      106.68      5.81 o 
  -5  13   7        1.58        1.94      1.10 o 
  -4  13   7       63.98       52.13      3.58 o 
  -3  13   7       15.94       19.98      2.38 o 
  -2  13   7        2.14        5.18      1.39 o 
  -1  13   7       13.10       13.00      1.81 o 
   0  13   7        0.33       -0.52      1.10 o 
   1  13   7        1.14       -0.61      1.04 o 
   2  13   7        1.12        2.59      1.37 o 
   3  13   7        0.26        0.04      0.88 o 
  -8  14   7       10.14        8.38      1.29 o 
  -7  14   7       63.81       66.69      7.54 o 
  -6  14   7        3.04        0.63      0.97 o 
  -5  14   7       35.23       41.33      3.71 o 
  -4  14   7       29.33       32.99      5.03 o 
  -3  14   7       35.80       29.30      2.59 o 
  -2  14   7        2.00        5.19      1.18 o 
  -1  14   7        2.30        1.18      1.02 o 
   0  14   7       47.30       39.69      2.95 o 
   1  14   7        6.73        9.32      1.57 o 
   2  14   7       61.84       53.43      4.19 o 
   3  14   7       84.35      101.03      5.83 o 
  -7  15   7        0.36        1.14      1.37 o 
  -6  15   7       61.28       65.96      2.97 o 
  -5  15   7       20.04       18.87      2.74 o 
  -4  15   7       21.65       24.16      2.82 o 
  -3  15   7       43.56       46.42      3.71 o 
  -2  15   7       13.32       18.38      2.34 o 
  -1  15   7       38.58       39.29      2.67 o 
   0  15   7       21.80       28.27      1.96 o 
   1  15   7       18.17       25.58      2.21 o 
   2  15   7       25.91       25.11      2.18 o 
  -6  16   7       20.85       14.63      2.74 o 
  -5  16   7        0.00        1.58      0.97 o 
  -4  16   7        6.17        7.02      1.62 o 
  -3  16   7        0.53        2.06      1.29 o 
  -2  16   7      107.82      112.20      5.14 o 
  -1  16   7       20.26       21.19      1.64 o 
   0  16   7       24.70       21.89      1.82 o 
   1  16   7       31.49       39.31      4.11 o 
  -4  17   7       63.06       68.42      4.35 o 
  -3  17   7       42.53       45.86      2.41 o 
  -2  17   7       47.36       54.06      2.58 o 
  -1  17   7        6.54        2.51      0.88 o 
 -12   0   8       19.80       21.48      2.29 o 
 -10   0   8       97.58      107.78      5.66 o 
  -8   0   8      803.78      742.72     18.34 o 
  -6   0   8       12.61       14.40      2.97 o 
  -4   0   8       32.41       41.14      5.26 o 
  -2   0   8        2.82        2.74      1.37 o 
   0   0   8       28.11       29.26      5.03 o 
   2   0   8        5.77        4.01      1.48 o 
   4   0   8      175.19      207.53      9.71 o 
   6   0   8       17.92       25.37      2.97 o 
 -12   1   8       31.43       41.37      3.43 o 
 -11   1   8       87.08       92.91      3.61 o 
 -10   1   8       17.72       19.73      2.01 o 
  -9   1   8        4.86        6.29      1.69 o 
  -8   1   8       10.83       12.62      1.63 o 
  -7   1   8       57.32       63.87      4.77 o 
  -6   1   8      272.91      235.87      6.05 o 
  -5   1   8       34.82       36.03      2.68 o 
  -4   1   8        4.74        2.51      1.13 o 
  -3   1   8        8.17       11.59      2.18 o 
  -2   1   8        6.50        7.31      1.47 o 
  -1   1   8       56.84       50.91      4.35 o 
   0   1   8      257.10      261.01     11.89 o 
   1   1   8       79.15       75.52      3.79 o 
   2   1   8       67.55       70.12      3.48 o 
   3   1   8       16.95       15.06      1.72 o 
   4   1   8        1.18       -0.39      0.95 o 
   5   1   8        0.39        0.69      0.83 o 
   6   1   8        5.56       11.18      1.53 o 
 -12   2   8       11.57        9.83      1.83 o 
 -11   2   8       15.60       25.28      2.50 o 
 -10   2   8       97.83       98.99      4.31 o 
  -9   2   8      381.56      411.40      9.50 o 
  -8   2   8       67.90       64.75      3.04 o 
  -7   2   8        0.06        1.10      0.66 o 
  -6   2   8      277.48      262.12      6.45 o 
  -5   2   8      197.09      192.49      7.75 o 
  -4   2   8       32.88       25.28      2.99 o 
  -3   2   8       15.71       23.79      2.99 o 
  -2   2   8        1.10        2.49      0.97 o 
  -1   2   8      166.05      167.52      7.60 o 
   0   2   8      135.61      148.13      7.43 o 
   1   2   8      121.52      104.28      4.33 o 
   2   2   8       11.90       16.93      2.59 o 
   3   2   8      543.65      537.98     13.90 o 
   4   2   8        3.99        6.35      1.69 o 
   5   2   8       49.81       49.16      3.71 o 
   6   2   8        0.92        1.37      0.65 o 
 -12   3   8       24.94       27.66      2.74 o 
 -11   3   8       13.33       11.27      2.51 o 
 -10   3   8       44.04       50.40      3.88 o 
  -9   3   8      332.51      345.45      8.71 o 
  -8   3   8       31.31       22.92      2.55 o 
  -7   3   8       38.65       36.82      1.67 o 
  -6   3   8      426.36      430.11      9.72 o 
  -5   3   8      134.35      121.03      6.30 o 
  -4   3   8       62.87       54.27      4.44 o 
  -3   3   8      252.45      245.26      9.05 o 
  -2   3   8      249.00      241.68      7.34 o 
  -1   3   8      303.34      298.32      8.40 o 
   0   3   8        0.04       -1.03      1.11 o 
   1   3   8      166.12      160.44      5.37 o 
   2   3   8       29.26       33.55      3.63 o 
   3   3   8        0.67        2.44      1.26 o 
   4   3   8       91.87      108.58      6.14 o 
   5   3   8       57.38       59.37      4.03 o 
 -11   4   8        1.24        0.80      1.49 o 
 -10   4   8        8.04        6.39      1.53 o 
  -9   4   8       75.02       77.78      4.18 o 
  -8   4   8      157.56      169.81      6.33 o 
  -7   4   8      112.43      114.70      3.37 o 
  -6   4   8      574.91      611.73     14.46 o 
  -5   4   8      323.73      281.08      9.77 o 
  -4   4   8      174.35      159.15      7.43 o 
  -3   4   8       23.97       26.24      3.15 o 
  -2   4   8       32.19       25.33      2.50 o 
  -1   4   8       12.49       13.16      1.89 o 
   0   4   8      330.21      354.97      9.19 o 
   1   4   8      118.09       98.26      4.28 o 
   2   4   8       80.79       86.89      5.66 o 
   3   4   8       13.53       13.15      2.42 o 
   4   4   8       22.11       25.66      3.06 o 
   5   4   8        3.74        2.78      0.87 o 
 -11   5   8        0.46        0.11      1.03 o 
 -10   5   8        0.27       -0.34      0.97 o 
  -9   5   8       35.39       42.76      3.07 o 
  -8   5   8        0.96        0.87      0.83 o 
  -7   5   8      358.19      340.42      6.31 o 
  -6   5   8        2.77        6.41      1.38 o 
  -5   5   8      155.00      143.67      7.11 o 
  -4   5   8      223.94      219.47      7.02 o 
  -3   5   8      140.44      136.82      7.03 o 
  -2   5   8       23.34       23.48      2.45 o 
  -1   5   8        6.26        6.22      1.54 o 
   0   5   8      165.12      150.86      4.22 o 
   1   5   8        0.39        1.28      0.85 o 
   2   5   8        0.32        1.52      1.71 o 
   3   5   8       73.26       76.47      5.25 o 
   4   5   8      232.76      242.64      8.81 o 
   5   5   8        0.19        0.69      1.14 o 
 -11   6   8        6.24        9.93      1.53 o 
 -10   6   8       38.79       35.44      2.81 o 
  -9   6   8        2.32        2.02      2.17 o 
  -8   6   8       24.07       23.85      2.14 o 
  -7   6   8      163.91      174.96      5.02 o 
  -6   6   8      298.00      305.99      6.06 o 
  -5   6   8       56.80       55.41      4.53 o 
  -4   6   8     2129.52     1918.91     26.18 o 
  -3   6   8     2742.68     2543.35     95.20 o 
  -2   6   8     1390.38     1288.43     30.17 o 
  -1   6   8      134.70      144.86      5.89 o 
   0   6   8      892.76      882.40     11.33 o 
   1   6   8      133.78      133.54      5.71 o 
   2   6   8      159.84      190.81     13.71 o 
   3   6   8       51.66       62.52      4.77 o 
   4   6   8        0.04       -1.29      1.29 o 
   5   6   8       22.98       30.56      2.75 o 
 -11   7   8        0.84        3.43      0.97 o 
 -10   7   8       50.47       51.29      2.84 o 
  -9   7   8       16.36       18.50      2.50 o 
  -8   7   8       73.16       65.42      3.34 o 
  -7   7   8       26.63       24.16      1.91 o 
  -6   7   8      219.98      213.71      5.05 o 
  -5   7   8      468.95      464.70      9.61 o 
  -4   7   8       87.82       84.45      3.20 o 
  -3   7   8       78.48       76.12      5.60 o 
  -2   7   8      275.93      291.97      6.54 o 
  -1   7   8      514.36      487.72      7.02 o 
   0   7   8      416.51      413.15      7.84 o 
   1   7   8        4.43        5.88      1.22 o 
   2   7   8      151.34      155.26      5.24 o 
   3   7   8       43.39       44.43      3.12 o 
   4   7   8        0.53        0.06      0.88 o 
   5   7   8        0.14        1.71      0.97 o 
 -11   8   8      100.51      108.34      5.49 o 
 -10   8   8       33.71       24.64      1.92 o 
  -9   8   8       37.50       39.53      2.76 o 
  -8   8   8      195.84      185.63      5.45 o 
  -7   8   8       18.61       20.57      1.99 o 
  -6   8   8      410.25      412.23      8.68 o 
  -5   8   8       48.05       42.10      2.28 o 
  -4   8   8      569.66      569.20      8.90 o 
  -3   8   8       44.97       40.43      2.31 o 
  -2   8   8     3421.55     3181.96     28.49 o 
  -1   8   8       98.36       97.24      3.83 o 
   0   8   8      465.01      453.52     10.53 o 
   1   8   8       63.70       56.99      3.24 o 
   2   8   8        9.74        9.66      1.45 o 
   3   8   8        0.04        0.21      0.73 o 
   4   8   8        3.06        3.63      1.20 o 
 -10   9   8       57.23       65.17      6.51 o 
  -9   9   8        4.13        5.73      1.53 o 
  -8   9   8       30.98       38.50      3.63 o 
  -7   9   8       61.18       65.93      4.61 o 
  -6   9   8      124.11      122.16      4.76 o 
  -5   9   8      450.91      441.00      9.08 o 
  -4   9   8       24.66       27.99      2.11 o 
  -3   9   8       86.38       78.55      3.20 o 
  -2   9   8       59.07       44.90      4.35 o 
  -1   9   8        0.06        1.17      0.95 o 
   0   9   8       90.89      103.68      5.69 o 
   1   9   8       45.68       50.66      3.02 o 
   2   9   8        7.38        7.74      1.20 o 
   3   9   8        6.72        9.58      1.30 o 
   4   9   8        4.55        5.09      0.90 o 
 -10  10   8       30.65       22.50      1.92 o 
  -9  10   8       88.14       97.96      4.85 o 
  -8  10   8      152.96      165.99      6.87 o 
  -7  10   8      111.25      122.76      5.19 o 
  -6  10   8      289.77      284.69     11.07 o 
  -5  10   8       63.17       67.87      3.59 o 
  -4  10   8      617.95      578.30     13.20 o 
  -3  10   8      895.89      904.66     15.63 o 
  -2  10   8       99.91      106.34      5.37 o 
  -1  10   8        0.91        0.63      1.37 o 
   0  10   8      160.10      169.31      6.53 o 
   1  10   8       66.14       63.78      4.93 o 
   2  10   8       48.60       52.63      4.26 o 
   3  10   8        1.58        3.66      1.06 o 
   4  10   8       18.58       16.69      2.29 o 
  -9  11   8        8.85       12.43      1.69 o 
  -8  11   8        6.05       10.44      1.49 o 
  -7  11   8      297.61      308.24      9.99 o 
  -6  11   8        8.88        9.15      1.65 o 
  -5  11   8      406.08      439.43     10.56 o 
  -4  11   8       11.54       11.60      2.09 o 
  -3  11   8      291.23      282.62      7.33 o 
  -2  11   8       95.25      105.30      6.46 o 
  -1  11   8       14.58       11.80      2.42 o 
   0  11   8       81.34       72.55      4.26 o 
   1  11   8       10.57        7.23      1.42 o 
   2  11   8        5.89        6.52      1.62 o 
   3  11   8       11.44       14.30      3.31 o 
  -9  12   8        0.19       -0.23      0.65 o 
  -8  12   8        5.65        9.69      1.69 o 
  -7  12   8       37.68       42.27      2.77 o 
  -6  12   8        5.94        5.20      0.96 o 
  -5  12   8       14.11       17.95      1.77 o 
  -4  12   8        8.67       11.00      1.88 o 
  -3  12   8       23.82       18.38      2.35 o 
  -2  12   8        3.42        2.17      1.29 o 
  -1  12   8       68.94       64.83      4.04 o 
   0  12   8       24.82       19.50      2.30 o 
   1  12   8      104.62      131.97      5.17 o 
   2  12   8        2.55        0.37      1.26 o 
   3  12   8       30.08       39.75      2.82 o 
  -8  13   8        3.43        3.58      1.37 o 
  -7  13   8       31.18       37.83      5.26 o 
  -6  13   8      125.25      141.57      4.34 o 
  -5  13   8        9.82        8.38      1.50 o 
  -4  13   8        1.93        1.20      1.07 o 
  -3  13   8      110.26      122.43      4.42 o 
  -2  13   8      250.22      245.91      7.18 o 
  -1  13   8      139.61      162.07      5.03 o 
   0  13   8        6.02        4.45      1.27 o 
   1  13   8       38.15       39.62      2.87 o 
   2  13   8       17.50       16.35      2.02 o 
  -7  14   8       17.54       18.20      1.94 o 
  -6  14   8       67.38       84.82      4.85 o 
  -5  14   8       16.58       13.66      1.72 o 
  -4  14   8       11.88       12.38      1.67 o 
  -3  14   8       10.77        9.08      1.47 o 
  -2  14   8       66.60       64.96      3.07 o 
  -1  14   8       27.38       17.70      1.62 o 
   0  14   8       26.17       26.58      2.24 o 
   1  14   8       23.80       16.01      1.94 o 
  -6  15   8        8.87        5.21      2.74 o 
  -5  15   8       47.60       49.12      3.31 o 
  -4  15   8       13.53       10.39      1.69 o 
  -3  15   8       21.93       25.66      2.50 o 
  -2  15   8        4.65        3.27      0.81 o 
  -1  15   8       60.38       64.26      2.58 o 
   0  15   8        0.21        0.68      0.91 o 
  -5  16   8       14.12       17.35      1.69 o 
  -4  16   8        0.97        0.84      1.06 o 
  -3  16   8       48.16       58.26      3.31 o 
  -2  16   8        0.11        0.69      0.91 o 
  -1  16   8       20.07       16.91      2.51 o 
 -11   0   9      143.40      133.54      6.40 o 
  -9   0   9        1.06        3.05      1.10 o 
  -7   0   9       46.57       48.28      4.04 o 
  -5   0   9        1.01        0.69      1.83 o 
  -3   0   9       10.62        9.60      2.97 o 
  -1   0   9      666.65      590.48     14.83 o 
   1   0   9       27.77       36.04      3.72 o 
   3   0   9      308.74      371.05     10.59 o 
   5   0   9       45.48       40.23      3.66 o 
 -11   1   9       39.87       27.84      1.93 o 
 -10   1   9       17.51       12.53      1.67 o 
  -9   1   9        2.46        2.20      1.01 o 
  -8   1   9      130.76      143.40      4.32 o 
  -7   1   9        7.70       15.23      1.36 o 
  -6   1   9        6.87       11.37      1.10 o 
  -5   1   9        0.18        1.88      0.86 o 
  -4   1   9      101.78      102.50      6.06 o 
  -3   1   9      197.28      196.45      8.57 o 
  -2   1   9        2.01        2.03      0.96 o 
  -1   1   9      545.79      443.73      8.97 o 
   0   1   9      748.22      698.61     11.83 o 
   1   1   9      942.49      877.14     14.29 o 
   2   1   9      271.35      303.36      7.14 o 
   3   1   9      309.40      357.84      7.37 o 
   4   1   9        0.02        0.42      1.18 o 
   5   1   9       14.56       20.11      2.51 o 
 -11   2   9        1.18        0.77      0.88 o 
 -10   2   9       30.27       29.97      2.38 o 
  -9   2   9       99.14       90.39      3.77 o 
  -8   2   9       30.02       26.00      2.17 o 
  -7   2   9       31.22       30.33      1.88 o 
  -6   2   9       69.73       73.79      2.92 o 
  -5   2   9      123.48      108.68      4.34 o 
  -4   2   9       43.40       49.66      4.19 o 
  -3   2   9       49.43       37.53      3.72 o 
  -2   2   9       11.48       11.28      1.81 o 
  -1   2   9        6.33        8.04      1.19 o 
   0   2   9        0.26        1.03      0.83 o 
   1   2   9      176.97      189.79      8.96 o 
   2   2   9      106.17      108.91      6.30 o 
   3   2   9       78.56       70.73      4.93 o 
   4   2   9        4.79        3.89      1.29 o 
 -11   3   9       10.12       12.97      1.47 o 
 -10   3   9       37.03       33.19      2.40 o 
  -9   3   9        2.88        3.42      1.05 o 
  -8   3   9       54.09       64.91      3.90 o 
  -7   3   9       27.25       27.45      1.81 o 
  -6   3   9        0.07        1.97      0.76 o 
  -5   3   9      414.21      422.80      7.68 o 
  -4   3   9       42.92       45.45      4.10 o 
  -3   3   9      158.62      139.53      7.35 o 
  -2   3   9      374.15      353.73      8.05 o 
  -1   3   9      129.57      121.06      4.28 o 
   0   3   9       57.27       54.16      3.65 o 
   1   3   9      180.87      188.13      8.40 o 
   2   3   9      138.08      133.53      6.95 o 
   3   3   9       91.08       87.35      5.33 o 
   4   3   9      157.08      198.60      7.11 o 
 -11   4   9        0.24        0.71      0.70 o 
 -10   4   9       48.28       38.22      2.55 o 
  -9   4   9      152.73      158.52      5.67 o 
  -8   4   9       11.32       12.91      1.88 o 
  -7   4   9      722.15      702.93      9.88 o 
  -6   4   9        0.31        0.35      0.67 o 
  -5   4   9      363.00      374.59      7.77 o 
  -4   4   9        2.02        7.07      1.11 o 
  -3   4   9      248.99      225.84      7.48 o 
  -2   4   9      346.86      323.21      7.66 o 
  -1   4   9       37.68       37.37      2.38 o 
   0   4   9      173.97      165.32      6.33 o 
   1   4   9       12.09       14.89      2.47 o 
   2   4   9       14.59        9.91      1.98 o 
   3   4   9       30.65       35.18      3.47 o 
   4   4   9       67.65       71.52      4.28 o 
 -11   5   9       32.50       24.84      2.10 o 
 -10   5   9        2.71        4.12      0.79 o 
  -9   5   9        0.00        1.61      0.93 o 
  -8   5   9       13.26       13.04      1.80 o 
  -7   5   9       17.04       15.44      1.40 o 
  -6   5   9        0.05        1.43      0.77 o 
  -5   5   9      326.98      329.25      7.03 o 
  -4   5   9     1405.74     1295.43     13.31 o 
  -3   5   9      261.43      256.84      5.75 o 
  -2   5   9      104.38      104.25      4.48 o 
  -1   5   9       73.56       60.89      3.00 o 
   0   5   9        4.19        6.86      1.69 o 
   1   5   9       10.21       11.30      2.18 o 
   2   5   9       22.89       25.04      3.07 o 
   3   5   9        5.18        8.43      1.81 o 
   4   5   9       29.64       44.23      3.23 o 
 -11   6   9      143.64      181.25      7.31 o 
 -10   6   9       53.76       50.66      2.37 o 
  -9   6   9       97.47      111.40      4.77 o 
  -8   6   9       50.39       48.83      3.29 o 
  -7   6   9        1.02        0.89      0.81 o 
  -6   6   9        1.12        1.36      0.74 o 
  -5   6   9        0.61        1.54      0.75 o 
  -4   6   9       95.76       91.63      3.36 o 
  -3   6   9      144.29      131.17      4.41 o 
  -2   6   9      314.04      299.41      6.73 o 
  -1   6   9      303.64      284.67      7.21 o 
   0   6   9      244.71      244.30      7.78 o 
   1   6   9        0.40        2.17      1.09 o 
   2   6   9       12.09        9.52      1.94 o 
   3   6   9        3.62        3.32      1.37 o 
   4   6   9        1.01        1.03      0.81 o 
 -11   7   9       13.26        9.37      1.83 o 
 -10   7   9       17.61       16.38      2.86 o 
  -9   7   9       10.50       13.22      1.84 o 
  -8   7   9        4.34        4.64      1.82 o 
  -7   7   9        5.38        4.38      1.19 o 
  -6   7   9       35.37       38.19      2.65 o 
  -5   7   9      508.42      500.18      7.78 o 
  -4   7   9       19.94       10.89      1.26 o 
  -3   7   9       13.08        9.12      1.51 o 
  -2   7   9        8.72        6.80      1.12 o 
  -1   7   9      306.87      294.45      8.55 o 
   0   7   9        6.64        5.09      1.18 o 
   1   7   9      215.12      224.09      6.17 o 
   2   7   9       44.54       42.15      3.63 o 
   3   7   9        4.76        7.51      1.53 o 
   4   7   9       11.74       11.70      1.62 o 
 -10   8   9        0.53        1.71      0.97 o 
  -9   8   9       77.02       87.81      4.68 o 
  -8   8   9        0.47        0.47      1.02 o 
  -7   8   9        5.65        3.05      1.06 o 
  -6   8   9        5.92        5.89      1.15 o 
  -5   8   9       14.25       19.64      1.91 o 
  -4   8   9       40.35       33.40      2.04 o 
  -3   8   9       64.89       61.00      3.10 o 
  -2   8   9      177.24      160.22      6.07 o 
  -1   8   9      370.74      379.66     10.03 o 
   0   8   9       81.08       76.28      3.68 o 
   1   8   9       16.32       13.55      1.57 o 
   2   8   9       17.91       18.48      1.93 o 
   3   8   9        0.36        1.49      0.97 o 
 -10   9   9       42.71       55.47      2.90 o 
  -9   9   9       22.35       21.51      2.26 o 
  -8   9   9       11.46       11.39      1.60 o 
  -7   9   9        1.85        1.56      1.07 o 
  -6   9   9       41.52       44.18      3.59 o 
  -5   9   9       81.98       76.32      5.41 o 
  -4   9   9       63.88       56.61      3.85 o 
  -3   9   9       56.78       61.14      5.14 o 
  -2   9   9      152.14      132.93      6.01 o 
  -1   9   9        2.81        1.94      1.20 o 
   0   9   9       77.98       82.23      3.71 o 
   1   9   9       17.14       21.11      1.85 o 
   2   9   9       62.69       52.93      2.33 o 
   3   9   9        4.56        4.62      0.87 o 
  -9  10   9       64.57       75.85      3.80 o 
  -8  10   9        3.59        3.57      0.77 o 
  -7  10   9       36.01       26.24      2.37 o 
  -6  10   9        2.29       -0.38      2.17 o 
  -5  10   9       39.65       37.19      3.04 o 
  -4  10   9        6.85        3.58      1.94 o 
  -3  10   9      146.75      148.38      6.05 o 
  -2  10   9        0.08        1.55      0.94 o 
  -1  10   9       60.51       56.39      3.72 o 
   0  10   9       16.98       17.93      2.45 o 
   1  10   9        6.52        7.18      1.36 o 
   2  10   9       11.23       12.78      1.45 o 
  -9  11   9        4.45        6.52      1.37 o 
  -8  11   9       11.86       16.35      1.42 o 
  -7  11   9       34.47       44.23      2.48 o 
  -6  11   9       18.06       19.83      1.87 o 
  -5  11   9       27.53       31.51      2.72 o 
  -4  11   9      147.00      162.17      5.30 o 
  -3  11   9        0.73        1.62      1.49 o 
  -2  11   9        3.86        3.45      1.69 o 
  -1  11   9       31.78       27.50      2.49 o 
   0  11   9        1.55        1.33      1.71 o 
   1  11   9        4.10        7.15      1.59 o 
   2  11   9       10.77       14.40      1.69 o 
  -8  12   9        1.38        1.10      0.88 o 
  -7  12   9       15.60       16.90      1.62 o 
  -6  12   9       13.48       18.09      1.48 o 
  -5  12   9       23.45       17.81      2.00 o 
  -4  12   9       96.05      108.84      4.70 o 
  -3  12   9        8.58       11.14      2.10 o 
  -2  12   9       21.48       17.80      2.41 o 
  -1  12   9       23.37       24.79      3.00 o 
   0  12   9       29.67       38.87      3.31 o 
   1  12   9        7.13        5.14      1.29 o 
  -7  13   9       59.09       69.93      3.45 o 
  -6  13   9        7.18        2.97      0.92 o 
  -5  13   9        9.32        7.42      1.36 o 
  -4  13   9        3.62        4.03      1.17 o 
  -3  13   9       32.47       30.77      2.35 o 
  -2  13   9       32.39       30.91      2.07 o 
  -1  13   9       54.72       63.10      2.78 o 
   0  13   9        0.02        0.49      1.37 o 
   1  13   9        8.30       10.97      1.53 o 
  -6  14   9       44.39       57.64      3.22 o 
  -5  14   9        0.06       -0.25      0.87 o 
  -4  14   9        1.26        0.41      0.72 o 
  -3  14   9        0.24        0.03      0.69 o 
  -2  14   9        2.11        1.37      0.69 o 
  -1  14   9        5.95        3.90      0.90 o 
   0  14   9        5.97       11.43      2.29 o 
  -5  15   9       19.12       17.83      2.29 o 
  -4  15   9        5.57        5.71      1.20 o 
  -3  15   9       29.35       31.43      1.89 o 
  -2  15   9        3.58        3.89      1.60 o 
 -10   0  10        0.54        3.43      2.06 o 
  -8   0  10        0.00        1.68      0.92 o 
  -6   0  10      550.33      527.34     16.11 o 
  -4   0  10      100.73       77.45      5.49 o 
  -2   0  10        0.62        1.34      1.04 o 
   0   0  10       84.94       74.04      5.09 o 
   2   0  10       88.49       86.53      5.01 o 
 -11   1  10       15.66       10.77      1.53 o 
 -10   1  10       20.61       27.04      1.79 o 
  -9   1  10      176.98      179.08      4.55 o 
  -8   1  10       50.28       48.10      2.61 o 
  -7   1  10       61.51       55.52      2.87 o 
  -6   1  10       45.14       36.84      2.15 o 
  -5   1  10      144.01      143.17      4.56 o 
  -4   1  10       29.52       19.21      1.92 o 
  -3   1  10       25.59       13.98      1.74 o 
  -2   1  10      172.00      140.84      5.07 o 
  -1   1  10        1.96        0.11      0.87 o 
   0   1  10       37.82       32.09      2.81 o 
   1   1  10        1.15       -0.67      0.86 o 
   2   1  10        1.79        2.17      0.86 o 
   3   1  10      104.47      106.50      4.93 o 
 -11   2  10        4.38        5.66      1.37 o 
 -10   2  10       28.66       35.64      2.09 o 
  -9   2  10       70.16       72.83      2.97 o 
  -8   2  10       39.72       33.61      2.39 o 
  -7   2  10       67.41       62.54      3.39 o 
  -6   2  10       14.77       19.50      1.58 o 
  -5   2  10      117.00       95.81      3.39 o 
  -4   2  10       64.60       61.99      3.37 o 
  -3   2  10       53.01       56.95      3.28 o 
  -2   2  10       94.86       92.67      4.88 o 
  -1   2  10        4.86        1.81      0.76 o 
   0   2  10       14.62       13.49      1.91 o 
   1   2  10        8.54       12.23      2.14 o 
   2   2  10      246.01      284.00      9.21 o 
   3   2  10       17.96       18.72      2.18 o 
 -11   3  10       64.29       64.91      4.80 o 
 -10   3  10        8.56        9.23      1.36 o 
  -9   3  10       37.54       33.16      2.22 o 
  -8   3  10      164.62      161.93      6.02 o 
  -7   3  10      391.17      379.20      8.13 o 
  -6   3  10      438.78      401.63      6.90 o 
  -5   3  10      163.64      156.23      4.77 o 
  -4   3  10        1.38        2.77      0.83 o 
  -3   3  10       34.56       37.17      3.11 o 
  -2   3  10      166.53      138.64      5.89 o 
  -1   3  10        0.09        0.65      0.83 o 
   0   3  10        0.11        2.40      1.45 o 
   1   3  10        7.18        5.87      1.59 o 
   2   3  10        0.82        0.75      1.10 o 
   3   3  10        6.10        8.98      2.06 o 
 -11   4  10        1.48        3.71      0.93 o 
 -10   4  10       33.71       38.79      2.11 o 
  -9   4  10       53.91       58.34      3.37 o 
  -8   4  10        7.22        8.85      1.47 o 
  -7   4  10       16.97       20.01      1.96 o 
  -6   4  10       12.13       13.23      1.38 o 
  -5   4  10        0.54        0.11      0.77 o 
  -4   4  10        0.82        1.09      0.79 o 
  -3   4  10       51.78       43.05      3.24 o 
  -2   4  10      123.10      112.75      5.31 o 
  -1   4  10        3.88        2.51      1.11 o 
   0   4  10       22.04       20.15      2.75 o 
   1   4  10       27.52       24.45      2.99 o 
   2   4  10        4.28        6.01      1.94 o 
   3   4  10        0.22        1.30      0.93 o 
 -11   5  10        1.22        1.60      1.14 o 
 -10   5  10       75.75       86.07      3.38 o 
  -9   5  10        1.93        3.37      1.17 o 
  -8   5  10      153.03      160.50      7.18 o 
  -7   5  10        6.62        8.85      2.06 o 
  -6   5  10       19.92       24.99      2.50 o 
  -5   5  10      795.52      734.07     14.26 o 
  -4   5  10      124.87      123.18      5.54 o 
  -3   5  10      280.52      259.07      6.95 o 
  -2   5  10        3.23        4.07      0.92 o 
  -1   5  10       96.17       96.48      6.40 o 
   0   5  10        0.86        1.26      1.29 o 
   1   5  10       67.43       72.85      4.93 o 
   2   5  10        0.92        1.52      0.93 o 
   3   5  10        5.64        6.64      1.26 o 
 -10   6  10        5.98        6.45      0.85 o 
  -9   6  10       21.23       22.18      2.06 o 
  -8   6  10       73.09       63.12      4.42 o 
  -7   6  10        8.98        6.92      3.43 o 
  -6   6  10        0.02        1.52      0.92 o 
  -5   6  10       92.82       86.38      4.66 o 
  -4   6  10        2.09        3.58      1.16 o 
  -3   6  10        9.21       13.64      1.94 o 
  -2   6  10       52.81       56.35      3.22 o 
  -1   6  10        3.70        4.79      1.69 o 
   0   6  10        0.46       -0.11      0.94 o 
   1   6  10        0.44        1.63      1.26 o 
   2   6  10       17.49       19.72      2.42 o 
   3   6  10        1.05        1.97      0.91 o 
 -10   7  10        1.54        1.95      0.61 o 
  -9   7  10        0.15       -0.11      1.03 o 
  -8   7  10       11.59       12.47      2.18 o 
  -7   7  10       51.64       45.60      3.96 o 
  -6   7  10        0.42        2.69      1.10 o 
  -5   7  10       21.37       15.99      1.71 o 
  -4   7  10       12.71        8.65      1.35 o 
  -3   7  10      293.45      302.80      9.92 o 
  -2   7  10       40.43       35.46      2.99 o 
  -1   7  10        4.85        6.88      1.34 o 
   0   7  10        3.46        6.94      1.38 o 
   1   7  10        0.72        1.05      1.04 o 
   2   7  10        0.17        0.06      0.88 o 
 -10   8  10       46.70       50.76      2.66 o 
  -9   8  10        0.81        1.91      0.64 o 
  -8   8  10        0.23       -0.34      0.97 o 
  -7   8  10        3.97        3.14      1.26 o 
  -6   8  10       29.76       24.74      2.33 o 
  -5   8  10       40.82       36.35      2.48 o 
  -4   8  10        1.17        1.14      1.45 o 
  -3   8  10       40.47       36.27      3.07 o 
  -2   8  10        0.78        1.08      0.85 o 
  -1   8  10        4.71        4.17      0.97 o 
   0   8  10      156.45      159.89      4.83 o 
   1   8  10        3.68        2.49      0.87 o 
   2   8  10        0.00       -0.41      0.71 o 
  -9   9  10       12.65       12.11      1.10 o 
  -8   9  10        0.03        0.71      0.70 o 
  -7   9  10        9.25       10.22      1.81 o 
  -6   9  10       72.23       66.37      3.68 o 
  -5   9  10       79.13       79.65      3.69 o 
  -4   9  10      252.41      241.50      7.51 o 
  -3   9  10      244.09      228.21      7.27 o 
  -2   9  10       42.10       37.12      2.98 o 
  -1   9  10       21.81       26.17      2.45 o 
   0   9  10       26.37       33.54      2.17 o 
   1   9  10        0.01        0.36      0.47 o 
  -9  10  10        0.09        1.49      0.81 o 
  -8  10  10       78.67       79.15      2.83 o 
  -7  10  10       16.40       16.49      1.25 o 
  -6  10  10        2.26        4.16      1.44 o 
  -5  10  10        6.73        8.44      1.00 o 
  -4  10  10       27.95       27.49      1.88 o 
  -3  10  10       57.38       59.92      4.10 o 
  -2  10  10       42.58       45.89      3.07 o 
  -1  10  10        5.26        8.06      1.48 o 
   0  10  10       15.07       21.50      2.64 o 
   1  10  10        6.86        7.98      1.46 o 
  -8  11  10       52.26       61.68      2.67 o 
  -7  11  10        4.18        4.06      0.77 o 
  -6  11  10       10.50        7.55      0.97 o 
  -5  11  10       30.16       26.77      2.33 o 
  -4  11  10       16.73       11.07      2.17 o 
  -3  11  10        1.11        2.17      1.45 o 
  -2  11  10        1.33        4.41      1.59 o 
  -1  11  10        2.11        2.16      1.10 o 
   0  11  10        2.20        3.77      1.29 o 
  -7  12  10       26.51       26.28      1.68 o 
  -6  12  10       46.86       49.38      2.54 o 
  -5  12  10       22.86       26.70      2.63 o 
  -4  12  10       18.05       14.97      1.62 o 
  -3  12  10       20.66       21.95      1.71 o 
  -2  12  10        0.87        2.25      0.92 o 
  -1  12  10        1.41        0.37      1.14 o 
   0  12  10        6.30        7.09      1.29 o 
  -6  13  10       42.62       48.24      2.73 o 
  -5  13  10        1.64        0.38      1.83 o 
  -4  13  10       44.95       52.61      3.29 o 
  -3  13  10        9.73        9.30      1.24 o 
  -2  13  10        0.57        1.17      0.58 o 
  -9   0  11       14.32        9.27      2.63 o 
  -7   0  11      106.69       88.90      5.57 o 
  -5   0  11        3.92        4.11      2.29 o 
  -3   0  11       21.41       26.84      3.43 o 
  -1   0  11      142.11      117.78      6.06 o 
   1   0  11      237.81      262.16      7.84 o 
 -10   1  11        0.08        0.17      0.88 o 
  -9   1  11        0.00        0.85      0.86 o 
  -8   1  11        0.13        0.87      0.73 o 
  -7   1  11       55.70       55.03      3.11 o 
  -6   1  11       22.51       24.21      2.13 o 
  -5   1  11      159.07      143.79      7.27 o 
  -4   1  11        2.61        5.88      1.69 o 
  -3   1  11       22.54       26.60      2.59 o 
  -2   1  11      118.17      120.95      4.48 o 
  -1   1  11       13.97       10.92      1.60 o 
   0   1  11       37.00       33.14      2.59 o 
   1   1  11        3.74        2.85      0.83 o 
   2   1  11        9.59        7.54      1.29 o 
 -10   2  11        7.83        8.58      1.45 o 
  -9   2  11        0.16        0.37      0.77 o 
  -8   2  11        0.25       -0.12      0.65 o 
  -7   2  11       19.43       18.71      1.82 o 
  -6   2  11        1.67        0.96      0.87 o 
  -5   2  11       13.84       11.05      1.76 o 
  -4   2  11       89.30       82.68      6.86 o 
  -3   2  11       29.88       20.09      2.28 o 
  -2   2  11       44.01       29.57      2.27 o 
  -1   2  11       49.57       54.17      3.47 o 
   0   2  11        0.03       -0.23      0.79 o 
   1   2  11        1.23        2.86      1.13 o 
   2   2  11       13.63       14.40      1.78 o 
 -10   3  11       37.63       46.62      2.35 o 
  -9   3  11        1.35        0.67      1.02 o 
  -8   3  11       55.41       64.01      3.10 o 
  -7   3  11       22.17       18.10      1.85 o 
  -6   3  11       10.29       11.78      1.79 o 
  -5   3  11       12.01       17.75      2.39 o 
  -4   3  11        9.51        4.15      1.59 o 
  -3   3  11        3.37        2.28      1.01 o 
  -2   3  11       56.64       60.56      3.14 o 
  -1   3  11        0.05        2.12      1.14 o 
   0   3  11        3.06        3.87      1.53 o 
   1   3  11        5.70        3.01      1.83 o 
   2   3  11        4.23        7.75      1.37 o 
 -10   4  11       20.39       21.66      1.66 o 
  -9   4  11       39.17       43.41      2.85 o 
  -8   4  11       21.53       27.87      2.37 o 
  -7   4  11        2.82        4.88      1.09 o 
  -6   4  11        0.00       -1.37      1.37 o 
  -5   4  11       73.03       67.81      3.99 o 
  -4   4  11       23.70       24.09      2.37 o 
  -3   4  11       15.59       11.32      2.34 o 
  -2   4  11       52.38       53.55      3.56 o 
  -1   4  11        7.16        7.33      1.78 o 
   0   4  11       34.88       36.17      3.31 o 
   1   4  11        2.66        3.37      1.20 o 
   2   4  11        1.21        0.23      1.60 o 
 -10   5  11       10.19        6.01      0.77 o 
  -9   5  11        0.05       -0.08      0.66 o 
  -8   5  11        7.49       10.54      1.54 o 
  -7   5  11        0.17        0.66      0.88 o 
  -6   5  11        1.91        1.81      0.93 o 
  -5   5  11       19.09       19.55      2.24 o 
  -4   5  11        1.47        1.21      0.89 o 
  -3   5  11       56.26       54.22      3.56 o 
  -2   5  11        4.15        1.86      1.26 o 
  -1   5  11        0.30        0.57      1.13 o 
   0   5  11       20.55       23.04      2.59 o 
   1   5  11        1.71        1.34      1.83 o 
   2   5  11       13.94       12.31      1.53 o 
 -10   6  11       62.43       56.00      4.11 o 
  -9   6  11       36.84       32.74      2.15 o 
  -8   6  11       20.59       23.78      2.15 o 
  -7   6  11        0.67        0.26      0.80 o 
  -6   6  11       12.52       15.54      1.93 o 
  -5   6  11        3.67        5.28      1.12 o 
  -4   6  11      101.99       79.83      4.31 o 
  -3   6  11        4.38        4.10      1.14 o 
  -2   6  11        1.30        0.95      1.04 o 
  -1   6  11        0.20        2.08      1.02 o 
   0   6  11        5.76        5.95      1.17 o 
   1   6  11       28.88       37.00      2.82 o 
  -9   7  11        4.34        5.75      0.96 o 
  -8   7  11        7.63        7.09      1.51 o 
  -7   7  11       20.95       27.87      2.99 o 
  -6   7  11       45.49       50.58      3.17 o 
  -5   7  11        8.18        8.21      1.27 o 
  -4   7  11       59.89       43.74      3.02 o 
  -3   7  11       69.85       74.40      3.39 o 
  -2   7  11        1.33        3.85      1.08 o 
  -1   7  11        0.06        0.61      0.79 o 
   0   7  11        2.31        4.24      0.90 o 
   1   7  11       22.12       31.66      2.42 o 
  -9   8  11        1.22        0.46      0.81 o 
  -8   8  11       10.12       11.87      1.69 o 
  -7   8  11       23.06       23.20      2.59 o 
  -6   8  11        1.44        3.65      1.23 o 
  -5   8  11       33.54       34.19      2.71 o 
  -4   8  11       76.67       69.68      3.85 o 
  -3   8  11       25.84       31.28      2.50 o 
  -2   8  11       33.92       34.43      2.22 o 
  -1   8  11       81.96       76.56      3.02 o 
   0   8  11        1.15        1.32      0.72 o 
  -8   9  11        0.08        0.07      0.48 o 
  -7   9  11        1.12        0.71      0.79 o 
  -6   9  11       11.62       17.07      1.85 o 
  -5   9  11       75.52       82.35      3.95 o 
  -4   9  11       12.21       11.24      1.32 o 
  -3   9  11       47.56       51.48      3.16 o 
  -2   9  11        4.12        5.33      1.76 o 
  -1   9  11       39.44       41.06      2.46 o 
   0   9  11        1.71        3.64      0.74 o 
  -8  10  11       13.28       14.63      2.29 o 
  -7  10  11        8.76       12.42      0.97 o 
  -6  10  11        4.03        3.24      0.73 o 
  -5  10  11       22.64       16.97      1.50 o 
  -4  10  11        0.22        0.93      0.80 o 
  -3  10  11        0.42        0.53      0.74 o 
  -2  10  11       29.61       41.85      3.18 o 
  -1  10  11        3.00        1.32      0.77 o 
  -7  11  11       11.31       16.00      2.51 o 
  -6  11  11       17.95       18.10      1.92 o 
  -5  11  11        3.98        5.95      1.60 o 
  -4  11  11       18.97       21.04      2.18 o 
  -3  11  11        2.97        4.20      0.87 o 
  -2  11  11        2.99        1.18      1.14 o 
  -5  12  11       55.41       73.80      4.69 o 
  -4  12  11       25.12       31.07      2.25 o 
 -10   0  12       89.44       92.11      5.26 o 
  -8   0  12       22.84       21.69      2.34 o 
  -6   0  12        0.44        1.83      1.83 o 
  -4   0  12        0.07        1.60      1.60 o 
  -2   0  12      206.65      202.28     10.51 o 
   0   0  12       10.04       10.29      2.06 o 
 -10   1  12        9.63       14.37      1.53 o 
  -9   1  12        3.02        3.35      0.69 o 
  -8   1  12       10.29        8.33      1.11 o 
  -7   1  12       62.74       73.10      3.20 o 
  -6   1  12        4.77        5.31      1.21 o 
  -5   1  12       20.51       20.01      2.75 o 
  -4   1  12       10.41        9.86      1.58 o 
  -3   1  12        0.95        1.18      0.66 o 
  -2   1  12        2.18        2.96      0.99 o 
  -1   1  12        2.41        1.12      1.03 o 
   0   1  12        1.91        1.60      0.53 o 
  -9   2  12       22.70       30.59      2.01 o 
  -8   2  12        0.69        1.24      0.67 o 
  -7   2  12       25.72       26.14      1.94 o 
  -6   2  12        0.51        0.96      0.79 o 
  -5   2  12        8.79        7.54      1.78 o 
  -4   2  12        7.57        8.34      1.35 o 
  -3   2  12        2.73        1.29      0.72 o 
  -2   2  12        0.06       -0.35      0.80 o 
  -1   2  12        0.25        1.81      1.26 o 
   0   2  12        0.00        0.34      0.81 o 
  -9   3  12       27.16       27.82      1.93 o 
  -8   3  12        2.91        5.71      0.90 o 
  -7   3  12       17.50       17.82      1.89 o 
  -6   3  12       14.19       14.87      1.80 o 
  -5   3  12        9.45       10.19      2.17 o 
  -4   3  12        3.30        3.88      1.02 o 
  -3   3  12       28.64       26.25      1.97 o 
  -2   3  12       17.86       23.17      2.63 o 
  -1   3  12        0.60       -1.01      1.83 o 
   0   3  12        0.13        0.89      1.49 o 
  -9   4  12       21.06       23.03      1.66 o 
  -8   4  12        1.61        3.20      0.71 o 
  -7   4  12       21.61       29.02      2.33 o 
  -6   4  12        3.33        0.45      0.69 o 
  -5   4  12        6.22        9.48      1.36 o 
  -4   4  12        1.71        2.95      0.85 o 
  -3   4  12        8.66       13.66      2.25 o 
  -2   4  12        2.17        0.79      1.04 o 
  -1   4  12        3.66        3.32      1.04 o 
   0   4  12       10.65       11.11      1.62 o 
  -9   5  12       10.64       15.40      1.69 o 
  -8   5  12       13.94       20.01      2.10 o 
  -7   5  12        6.97        4.99      1.04 o 
  -6   5  12       23.30       23.07      1.80 o 
  -5   5  12        6.39        4.92      1.00 o 
  -4   5  12        1.46        4.72      1.53 o 
  -3   5  12       30.18       32.88      3.07 o 
  -2   5  12        5.32        5.82      1.37 o 
  -1   5  12       36.28       39.11      2.31 o 
   0   5  12        0.59        1.19      0.76 o 
  -8   6  12        0.38        0.99      0.66 o 
  -7   6  12        0.04        0.63      0.83 o 
  -6   6  12      103.25      105.98      4.22 o 
  -5   6  12       43.55       42.44      2.08 o 
  -4   6  12       18.41       21.96      2.34 o 
  -3   6  12       25.18       29.96      3.66 o 
  -2   6  12       38.19       44.56      2.59 o 
  -1   6  12       77.48       85.89      3.24 o 
  -8   7  12        0.04        0.30      0.99 o 
  -7   7  12        8.73       10.09      1.32 o 
  -6   7  12       15.69        8.65      1.23 o 
  -5   7  12       35.11       36.57      2.07 o 
  -4   7  12       62.36       58.19      2.98 o 
  -3   7  12      138.24      160.48      4.91 o 
  -2   7  12       33.86       30.78      2.06 o 
  -1   7  12        4.13        4.11      1.60 o 
  -7   8  12        3.44        2.47      0.74 o 
  -6   8  12       15.10       15.51      1.30 o 
  -5   8  12        0.06        1.11      0.74 o 
  -4   8  12      177.86      180.81      5.15 o 
  -3   8  12        6.15        4.71      1.04 o 
  -2   8  12       94.42      121.27      4.69 o 
  -6   9  12       34.32       40.49      2.73 o 
  -5   9  12      101.34      108.25      3.60 o 
  -4   9  12       18.00       20.72      1.66 o 
  -3   9  12       27.83       30.71      2.34 o 
  -7   0  13       40.34       32.46      3.89 o 
  -5   0  13       14.23       15.54      2.74 o 
  -3   0  13        4.10        0.91      1.14 o 
  -8   1  13       18.70       17.82      1.40 o 
  -7   1  13        1.23        3.90      1.04 o 
  -6   1  13       12.43       11.52      1.38 o 
  -5   1  13       29.48       30.61      2.18 o 
  -4   1  13        6.63        4.88      0.81 o 
  -3   1  13        0.11        0.43      0.80 o 
  -2   1  13        1.47        0.69      0.91 o 
  -8   2  13        0.15        0.70      0.49 o 
  -7   2  13        3.95        3.92      0.69 o 
  -6   2  13        3.79        6.18      1.01 o 
  -5   2  13        3.65        1.03      0.53 o 
  -4   2  13        0.16        0.74      0.46 o 
  -3   2  13        3.37        2.32      0.77 o 
  -2   2  13       21.56       26.06      3.20 o 
  -8   3  13        0.85        1.83      1.14 o 
  -7   3  13       39.32       55.10      2.22 o 
  -6   3  13       13.48       16.16      1.54 o 
  -5   3  13        2.66        1.88      0.73 o 
  -4   3  13        0.41       -0.46      0.97 o 
  -3   3  13        0.21        1.49      0.81 o 
  -2   3  13        8.37        6.17      1.60 o 
  -7   4  13       28.42       33.41      1.65 o 
  -6   4  13        2.00        1.87      0.59 o 
  -5   4  13        5.41       10.17      1.23 o 
  -4   4  13        0.35        0.53      0.71 o 
  -3   4  13        4.77        5.73      0.87 o 
  -7   5  13       18.63       22.50      1.92 o 
  -6   5  13        2.52        3.88      0.92 o 
  -5   5  13        7.60       13.80      1.69 o 
  -4   5  13       13.92       17.57      1.76 o 
  -3   5  13       37.15       44.45      3.89 o 
  -6   6  13      102.36      110.85      5.94 o 
  -5   6  13       61.69       71.54      5.03 o 
  -4   6  13       14.04       22.71      2.02 o 
                                                 
